# Supplementary material for: 1-Ethyl-1-methyl-3-(2-nitro­benzo­yl)thio­urea
Source: Acta Crystallogr Sect E Struct Rep Online. 2011 Jun 30;67(Pt 7):o1840. doi: 10.1107/S1600536811024652 (PMC3152072; doi:10.1107/S1600536811024652)
Supplement: Supplementary file 2 [file e-67-o1840-Isup2.hkl]

# 
# h,k,l, Fc-squared, Fo-squared, sigma(Fo-squared) and status flag 
# 
data_I
_shelx_title ' A in P2(1)/n' 
_shelx_refln_list_code          4 
_shelx_F_calc_maximum      132.33 
_exptl_crystal_F_000       560.00 
_reflns_d_resolution_high  0.8414 
 
loop_ 
 _symmetry_equiv_pos_as_xyz 
 'x, y, z' 
 '-x+1/2, y+1/2, -z+1/2' 
 '-x, -y, -z' 
 'x-1/2, -y-1/2, z-1/2' 
 
_cell_length_a    11.4467 
_cell_length_b     7.8664 
_cell_length_c    15.1594 
_cell_angle_alpha  90.000 
_cell_angle_beta  107.128 
_cell_angle_gamma  90.000 
 
_shelx_F_squared_multiplier     1.000 
 
loop_ 
 _refln_index_h 
 _refln_index_k 
 _refln_index_l 
 _refln_F_squared_calc 
 _refln_F_squared_meas 
 _refln_F_squared_sigma 
 _refln_observed_status 
   2   0   0     2351.69     2564.74     51.93 o 
   4   0   0     1578.10     1664.56     34.00 o 
   6   0   0      148.91      149.99      3.85 o 
   8   0   0      440.38      439.37     15.11 o 
  10   0   0      225.67      232.85      6.14 o 
  12   0   0       16.02       29.44      2.01 o 
   1   1   0      380.81      344.13     14.59 o 
   2   1   0     6091.19     5493.26     64.32 o 
   3   1   0     1909.45     1942.43     25.03 o 
   4   1   0      524.94      487.57      5.94 o 
   5   1   0     5159.55     5441.46     69.65 o 
   6   1   0        5.64       14.65      0.57 o 
   7   1   0      572.59      620.77      9.54 o 
   8   1   0       85.08       88.22      2.03 o 
   9   1   0       32.84       30.08      1.51 o 
  10   1   0       12.35       13.00      1.01 o 
  11   1   0      155.64      144.18      3.17 o 
  12   1   0        0.45       -0.24      0.82 o 
   0   2   0      274.99      362.45      7.62 o 
   1   2   0       60.29       63.70      1.28 o 
   2   2   0     3078.77     3040.18     43.70 o 
   3   2   0       16.54       20.68      0.73 o 
   4   2   0       15.50       11.49      0.48 o 
   5   2   0      159.74      146.79      2.06 o 
   6   2   0       12.39       19.44      0.68 o 
   7   2   0        3.81       10.50      0.62 o 
   8   2   0      462.53      445.74      7.19 o 
   9   2   0       69.60       48.02      1.59 o 
  10   2   0        1.38       -0.02      0.82 o 
  11   2   0       15.09        9.57      1.28 o 
  12   2   0       18.49       22.60      1.33 o 
   1   3   0     5150.37     5484.29     78.71 o 
   2   3   0       20.95       33.30      0.93 o 
   3   3   0     2119.11     2158.82     31.21 o 
   4   3   0       32.60       16.77      0.67 o 
   5   3   0      115.32       86.80      1.55 o 
   6   3   0      432.80      417.89      5.86 o 
   7   3   0        8.86       10.77      0.65 o 
   8   3   0      273.00      270.29      5.52 o 
   9   3   0        0.36        1.78      0.97 o 
  10   3   0      133.62      130.63      7.97 o 
  11   3   0        0.06        1.08      0.84 o 
  12   3   0       21.49       18.73      1.89 o 
   0   4   0        0.87        0.69      0.49 o 
   1   4   0     1010.39     1096.05     16.06 o 
   2   4   0        0.74       -0.01      0.59 o 
   3   4   0      357.54      390.12      7.12 o 
   4   4   0       16.89       25.91      1.25 o 
   5   4   0        0.53        1.04      0.44 o 
   6   4   0      222.51      212.32      3.32 o 
   7   4   0      304.02      308.85      5.82 o 
   8   4   0      175.94      169.24      7.71 o 
   9   4   0       59.78       66.47      3.86 o 
  10   4   0       51.33       60.01      2.82 o 
  11   4   0       35.98       44.10      2.53 o 
   1   5   0      416.13      427.73      6.61 o 
   2   5   0       25.18       24.22      1.08 o 
   3   5   0      152.20      140.94      3.11 o 
   4   5   0      124.41      107.51      2.24 o 
   5   5   0       11.90       14.21      0.85 o 
   6   5   0      244.72      216.24      3.93 o 
   7   5   0      224.92      201.06      9.49 o 
   8   5   0      155.21      146.82      3.96 o 
   9   5   0        0.31        1.42      1.21 o 
  10   5   0        8.13        8.93      1.49 o 
   0   6   0      257.36      275.60      9.70 o 
   1   6   0      674.26      633.65     11.34 o 
   2   6   0      134.01      137.06      3.16 o 
   3   6   0       43.24       34.42      1.41 o 
   4   6   0        2.35        2.12      0.69 o 
   5   6   0      126.15      110.16      2.43 o 
   6   6   0        1.20        0.91      0.70 o 
   7   6   0        0.82        1.73      0.75 o 
   8   6   0        3.19        2.67      1.05 o 
   9   6   0       18.33       13.02      1.67 o 
   1   7   0       36.38       47.31      2.37 o 
   2   7   0        8.69        8.34      3.07 o 
   3   7   0       53.83       53.76      2.41 o 
   4   7   0      208.72      172.48      3.43 o 
   5   7   0       19.01       21.45      1.68 o 
   6   7   0       23.67       18.04      1.15 o 
   7   7   0        0.57        0.13      0.77 o 
   8   7   0        6.28        8.30      1.16 o 
   0   8   0       95.95       93.81      4.99 o 
   1   8   0        0.09       -1.60      1.07 o 
   2   8   0        6.17       12.03      1.51 o 
   3   8   0        0.20       -0.73      1.12 o 
   4   8   0        8.03       10.48      1.25 o 
   5   8   0       15.35       17.11      1.36 o 
   6   8   0       21.26       18.84      1.40 o 
   1   9   0       23.96       26.24      2.08 o 
   2   9   0        2.13        3.85      1.38 o 
   3   9   0        0.59        1.14      1.06 o 
 -13   0   1       45.19       48.22      3.76 o 
 -11   0   1      390.72      355.75      8.82 o 
  -9   0   1      502.49      490.76     11.18 o 
  -7   0   1       21.99       17.80      1.46 o 
  -5   0   1       48.08       72.05      2.13 o 
  -3   0   1     2142.09     2426.99     49.21 o 
  -1   0   1      372.21      442.63      9.12 o 
   1   0   1     9957.50     8402.68    241.39 o 
   3   0   1       80.72      126.54      4.35 o 
   5   0   1     6014.07     6702.21    135.25 o 
   7   0   1        0.33       -0.64      0.78 o 
   9   0   1       16.50       18.33      1.40 o 
  11   0   1       64.70       62.47      2.70 o 
 -13   1   1        0.27       -0.88      0.93 o 
 -12   1   1        3.40        3.25      0.90 o 
 -11   1   1       74.32       53.15      1.77 o 
 -10   1   1      106.42       85.94      2.18 o 
  -9   1   1       87.13       95.48      3.87 o 
  -8   1   1      646.29      654.81     10.13 o 
  -7   1   1      503.72      511.30      7.97 o 
  -6   1   1      314.80      291.56      4.16 o 
  -5   1   1     1684.20     1874.03     24.23 o 
  -4   1   1     1370.40     1400.64     16.57 o 
  -3   1   1     1949.46     2122.82     45.13 o 
  -2   1   1        1.92        1.31      0.23 o 
  -1   1   1       95.28       99.52      1.84 o 
   0   1   1     3220.08     3565.34     59.33 o 
   1   1   1     3928.92     4111.41     59.35 o 
   2   1   1       29.42       21.69      0.52 o 
   3   1   1      264.53      269.50      3.68 o 
   4   1   1     1610.21     1654.77     19.54 o 
   5   1   1      195.65      226.52      2.97 o 
   6   1   1       37.23       35.77      0.74 o 
   7   1   1      680.95      716.53     10.91 o 
   8   1   1       17.13       14.32      0.86 o 
   9   1   1        0.28        0.63      0.68 o 
  10   1   1       16.23       18.67      1.12 o 
  11   1   1       58.69       55.84      1.82 o 
  12   1   1       46.22       60.17      1.97 o 
 -12   2   1       35.45       34.37      1.52 o 
 -11   2   1       87.18       89.14      2.35 o 
 -10   2   1      489.21      476.54     15.21 o 
  -9   2   1      213.17      206.16      3.88 o 
  -8   2   1        7.08       10.04      2.66 o 
  -7   2   1       28.35       27.82      0.73 o 
  -6   2   1       84.93       72.82      1.34 o 
  -5   2   1      469.21      545.65      8.22 o 
  -4   2   1     1123.37     1142.26     14.91 o 
  -3   2   1       54.07       63.53      1.23 o 
  -2   2   1      101.58       95.90      3.02 o 
  -1   2   1     1474.46     1536.21     22.19 o 
   0   2   1      114.04      145.94      2.31 o 
   1   2   1     5828.69     5666.94     94.01 o 
   2   2   1      723.41      806.46     11.82 o 
   3   2   1       77.39       97.10      1.99 o 
   4   2   1      194.70      226.85      2.96 o 
   5   2   1      120.98      110.71      1.65 o 
   6   2   1      372.23      355.94      5.00 o 
   7   2   1      666.76      659.66     12.39 o 
   8   2   1      263.64      247.48      4.37 o 
   9   2   1      107.85      107.36      2.46 o 
  10   2   1       40.43       37.77      1.47 o 
  11   2   1        6.21        6.66      1.11 o 
  12   2   1       10.01       11.40      1.83 o 
 -12   3   1        0.15       -1.24      0.98 o 
 -11   3   1        5.31        3.99      1.00 o 
 -10   3   1       23.36       13.62      1.81 o 
  -9   3   1       19.27       17.46      3.13 o 
  -8   3   1      367.96      329.75      6.48 o 
  -7   3   1      184.97      174.57      2.79 o 
  -6   3   1      159.84      164.51      2.60 o 
  -5   3   1       99.13      114.29      1.90 o 
  -4   3   1       25.37       33.74      0.93 o 
  -3   3   1      972.20      956.77     12.56 o 
  -2   3   1       42.04       48.49      1.05 o 
  -1   3   1     2470.68     2524.42     31.27 o 
   0   3   1      437.91      369.59      5.60 o 
   1   3   1      890.59      905.05     15.42 o 
   2   3   1     5643.48     6309.39    104.61 o 
   3   3   1     3993.12     4170.59     59.95 o 
   4   3   1       31.01       36.82      0.98 o 
   5   3   1       15.83       10.76      0.65 o 
   6   3   1      153.66      137.52      3.08 o 
   7   3   1       17.82       21.84      0.84 o 
   8   3   1       33.35       38.90      2.48 o 
   9   3   1       59.46       52.09      1.97 o 
  10   3   1        0.83        1.28      0.93 o 
  11   3   1       60.81       59.74      2.87 o 
  12   3   1        0.07       -1.70      1.13 o 
 -11   4   1        0.50        2.46      1.37 o 
 -10   4   1        0.90        0.97      1.22 o 
  -9   4   1       88.43       84.20      3.22 o 
  -8   4   1      216.53      192.11      3.60 o 
  -7   4   1      184.67      184.79      3.00 o 
  -6   4   1      593.09      583.41      8.63 o 
  -5   4   1        4.25        2.03      0.46 o 
  -4   4   1        4.49        1.64      0.41 o 
  -3   4   1     1308.80     1535.99     20.03 o 
  -2   4   1      511.29      499.53      7.57 o 
  -1   4   1      131.38      176.72      2.49 o 
   0   4   1      174.58      199.56      3.25 o 
   1   4   1      119.53      104.07      2.31 o 
   2   4   1        1.60       -0.61      0.57 o 
   3   4   1        0.19        0.98      0.65 o 
   4   4   1     1265.68     1320.40     19.38 o 
   5   4   1      288.30      300.05      4.38 o 
   6   4   1     1005.93     1009.01     13.50 o 
   7   4   1      127.40      141.17      2.79 o 
   8   4   1      288.80      259.46     10.86 o 
   9   4   1       49.85       50.74      2.59 o 
  10   4   1       11.24       12.89      1.64 o 
  11   4   1        0.95        2.78      1.39 o 
 -11   5   1        6.69       10.34      1.58 o 
 -10   5   1        1.80        3.71      1.56 o 
  -9   5   1       17.79       17.59      1.68 o 
  -8   5   1       93.46      104.58      2.84 o 
  -7   5   1       34.22       34.63      2.52 o 
  -6   5   1      125.25      128.92      3.57 o 
  -5   5   1       23.74       22.47      1.32 o 
  -4   5   1      163.68      177.46      3.24 o 
  -3   5   1       31.05       36.04      1.13 o 
  -2   5   1       45.54       51.89      2.98 o 
  -1   5   1       19.66       16.60      0.62 o 
   0   5   1       23.04       17.04      0.66 o 
   1   5   1      248.32      233.01      4.58 o 
   2   5   1      392.68      361.80      6.76 o 
   3   5   1      135.47      132.77      3.01 o 
   4   5   1        8.86        6.87      0.80 o 
   5   5   1       10.02        9.44      0.78 o 
   6   5   1       41.76       27.02      1.24 o 
   7   5   1       48.32       44.11      1.67 o 
   8   5   1      137.67      144.28      4.58 o 
   9   5   1       55.06       56.33      3.43 o 
  10   5   1        9.54       12.29      1.70 o 
 -10   6   1       58.30       63.85      3.08 o 
  -9   6   1        3.47        2.94      1.27 o 
  -8   6   1        0.44       -0.07      0.75 o 
  -7   6   1       33.91       28.97      1.23 o 
  -6   6   1       30.24       25.42      1.55 o 
  -5   6   1       88.73       93.90      2.99 o 
  -4   6   1      137.53      120.93      3.54 o 
  -3   6   1      108.27      115.93      2.42 o 
  -2   6   1        2.21        2.14      0.79 o 
  -1   6   1        0.74       -0.39      1.16 o 
   0   6   1      150.43      126.11      3.82 o 
   1   6   1      694.05      718.79     12.79 o 
   2   6   1      360.13      317.40      6.18 o 
   3   6   1        7.33        9.76      1.25 o 
   4   6   1       47.02       37.60      1.51 o 
   5   6   1        2.01        0.77      0.67 o 
   6   6   1       38.18       36.32      1.35 o 
   7   6   1       32.02       35.57      1.38 o 
   8   6   1        9.58       10.41      1.49 o 
   9   6   1        1.52        2.00      1.27 o 
  -8   7   1       27.24       23.99      1.50 o 
  -7   7   1        0.39        0.88      0.78 o 
  -6   7   1      100.25      117.22      2.69 o 
  -5   7   1        0.72        0.53      0.70 o 
  -4   7   1       58.72       56.61      1.96 o 
  -3   7   1      121.00      109.79      2.91 o 
  -2   7   1      166.50      164.90      4.82 o 
  -1   7   1       65.56       62.09      2.68 o 
   0   7   1       96.26       91.29      3.31 o 
   1   7   1      208.71      202.26      5.60 o 
   2   7   1      213.35      216.89      9.65 o 
   3   7   1        1.10        2.22      1.14 o 
   4   7   1       28.76       28.72      1.26 o 
   5   7   1        2.98        3.14      0.83 o 
   6   7   1        1.77        1.95      0.81 o 
   7   7   1        8.35       10.29      1.02 o 
   8   7   1       15.57       29.31      2.13 o 
  -6   8   1        0.07       -0.38      0.92 o 
  -5   8   1       51.29       54.82      2.10 o 
  -4   8   1        2.06        0.88      0.96 o 
  -3   8   1       97.85      100.56      2.88 o 
  -2   8   1        0.02        0.65      0.75 o 
  -1   8   1        5.68        7.16      1.36 o 
   0   8   1       15.43       19.75      1.78 o 
   1   8   1       41.00       41.17      2.28 o 
   2   8   1       43.65       50.86      2.52 o 
   3   8   1        1.27        0.86      1.23 o 
   4   8   1        6.01       13.52      2.36 o 
   5   8   1       46.82       49.88      2.38 o 
   6   8   1        0.02        1.41      1.10 o 
  -3   9   1       73.14       85.68      3.53 o 
  -2   9   1        3.88        2.72      1.34 o 
  -1   9   1        9.87       20.42      1.92 o 
   0   9   1       61.39       66.84      3.13 o 
   1   9   1       34.16       46.48      2.62 o 
   2   9   1        0.59        1.36      1.31 o 
   3   9   1        6.49        6.33      1.18 o 
 -12   0   2        0.02        0.23      1.15 o 
 -10   0   2       47.85       40.12      2.44 o 
  -8   0   2      403.84      365.50      8.48 o 
  -6   0   2     1304.97     1632.02     33.61 o 
  -4   0   2        6.38       13.02      0.78 o 
  -2   0   2       89.71      153.04      3.40 o 
   0   0   2     2007.58     2074.90     59.49 o 
   2   0   2     7223.68     7536.01    215.69 o 
   4   0   2      597.54      676.05     14.21 o 
   6   0   2     1388.66     1612.71     33.65 o 
   8   0   2       16.74       10.99      1.11 o 
  10   0   2      148.43      153.39      4.56 o 
  12   0   2       63.29       57.99      2.75 o 
 -13   1   2        0.97       -0.11      0.89 o 
 -12   1   2       43.36       42.56      1.66 o 
 -11   1   2      360.79      340.58      6.01 o 
 -10   1   2      180.08      159.16      3.27 o 
  -9   1   2      284.25      262.24      8.14 o 
  -8   1   2       49.86       48.44      1.43 o 
  -7   1   2        0.04        1.91      0.69 o 
  -6   1   2        4.47        4.43      0.40 o 
  -5   1   2      124.61      150.30      2.05 o 
  -4   1   2      114.08      124.90      1.72 o 
  -3   1   2     5567.07     5847.86     74.97 o 
  -2   1   2       83.54       82.14      1.44 o 
  -1   1   2     4514.06     4451.90     64.06 o 
   0   1   2     8818.52     8151.33    117.32 o 
   1   1   2     4734.95     4622.71     66.33 o 
   2   1   2      265.30      280.96      4.25 o 
   3   1   2       42.22       46.54      0.95 o 
   4   1   2       20.72       18.09      0.72 o 
   5   1   2      999.60      979.88     11.77 o 
   6   1   2       18.89       16.26      0.77 o 
   7   1   2      112.78      110.79      2.28 o 
   8   1   2       31.12       26.01      1.77 o 
   9   1   2      155.14      146.14      5.62 o 
  10   1   2       61.67       52.71      1.70 o 
  11   1   2        5.83        3.77      1.06 o 
  12   1   2        0.01        0.41      0.89 o 
 -13   2   2       41.04       45.38      1.78 o 
 -12   2   2        2.96        3.67      0.90 o 
 -11   2   2       15.34       16.53      1.52 o 
 -10   2   2       21.80       28.43      1.32 o 
  -9   2   2      817.07      775.85     11.99 o 
  -8   2   2       37.56       38.76      1.31 o 
  -7   2   2      524.31      514.95      7.06 o 
  -6   2   2     1883.10     1974.92     25.61 o 
  -5   2   2     2012.91     2097.27     30.36 o 
  -4   2   2      301.81      291.57      4.54 o 
  -3   2   2       18.73       26.33      0.82 o 
  -2   2   2      500.66      586.60      7.73 o 
  -1   2   2      218.36      213.71      3.30 o 
   0   2   2     2192.63     2351.03     30.29 o 
   1   2   2     1767.33     2011.01     33.61 o 
   2   2   2      678.11      700.59     10.34 o 
   3   2   2     1801.18     1863.15     26.90 o 
   4   2   2      196.39      178.32      2.42 o 
   5   2   2      542.20      551.81      6.82 o 
   6   2   2        2.49        2.55      0.40 o 
   7   2   2       79.42       71.82      1.64 o 
   8   2   2      401.30      406.58      8.76 o 
   9   2   2       21.90       17.45      2.30 o 
  10   2   2      221.91      241.15      4.52 o 
  11   2   2      110.73      118.86      3.61 o 
  12   2   2        3.86        6.98      1.18 o 
 -12   3   2       51.56       59.81      2.32 o 
 -11   3   2        3.65        3.66      1.06 o 
 -10   3   2       56.30       53.47      3.41 o 
  -9   3   2       78.94       66.26      4.25 o 
  -8   3   2      483.47      427.70     18.63 o 
  -7   3   2      630.79      632.70      9.30 o 
  -6   3   2       45.49       45.97      1.24 o 
  -5   3   2        8.22       16.57      0.69 o 
  -4   3   2     1540.40     1651.52     21.46 o 
  -3   3   2      825.16      856.22     11.28 o 
  -2   3   2     1633.06     1652.12     23.94 o 
  -1   3   2      894.65     1023.82     11.79 o 
   0   3   2      210.60      191.47      3.64 o 
   1   3   2      923.96      931.67     15.90 o 
   2   3   2      225.47      226.18      4.31 o 
   3   3   2      492.30      524.08      7.93 o 
   4   3   2      120.92      100.42      4.36 o 
   5   3   2      285.86      315.54      4.55 o 
   6   3   2      916.39      891.66     11.97 o 
   7   3   2     1191.72     1124.84     36.70 o 
   8   3   2      699.50      718.32     13.00 o 
   9   3   2        0.04       -0.40      1.33 o 
  10   3   2        0.40        1.38      1.29 o 
  11   3   2        5.50        5.05      1.35 o 
 -12   4   2        1.01        0.18      1.37 o 
 -11   4   2        1.18        0.59      1.81 o 
 -10   4   2        0.15        1.30      1.62 o 
  -9   4   2        0.05       -0.38      0.87 o 
  -8   4   2      351.41      334.98      5.63 o 
  -7   4   2      117.92      108.95      2.47 o 
  -6   4   2       60.93       63.69      1.56 o 
  -5   4   2      122.83      110.58      1.92 o 
  -4   4   2        7.22        3.72      0.92 o 
  -3   4   2      736.67      770.46     10.27 o 
  -2   4   2      183.15      190.10      3.17 o 
  -1   4   2      460.81      453.79      5.93 o 
   0   4   2       15.03       13.82      0.78 o 
   1   4   2       82.31       71.66      1.79 o 
   2   4   2      649.26      675.20     11.84 o 
   3   4   2     1310.10     1350.82     23.02 o 
   4   4   2      204.38      185.04      3.18 o 
   5   4   2       20.62       17.62      0.89 o 
   6   4   2       88.76       85.08      2.82 o 
   7   4   2       45.02       46.26      1.44 o 
   8   4   2       54.80       49.84      5.57 o 
   9   4   2      139.12      129.13      4.37 o 
  10   4   2        6.65        6.34      1.44 o 
  11   4   2       53.26       58.91      6.18 o 
 -11   5   2        0.02       -0.55      1.26 o 
 -10   5   2       84.65       96.65      3.66 o 
  -9   5   2       41.91       42.12      2.60 o 
  -8   5   2      139.29      133.25      3.29 o 
  -7   5   2      138.84      141.03      3.34 o 
  -6   5   2       88.58       81.75      1.94 o 
  -5   5   2       69.35       67.77      1.67 o 
  -4   5   2       81.26       75.66      1.50 o 
  -3   5   2       95.80       84.72      1.58 o 
  -2   5   2      521.11      504.10      7.75 o 
  -1   5   2       11.99       11.01      0.68 o 
   0   5   2      224.50      189.96      3.86 o 
   1   5   2       74.55       66.64      3.18 o 
   2   5   2       10.00        8.18      0.81 o 
   3   5   2       51.71       43.11      1.50 o 
   4   5   2       31.59       35.08      1.37 o 
   5   5   2        3.00        2.90      0.68 o 
   6   5   2       16.04       15.16      0.96 o 
   7   5   2       30.61       27.27      1.46 o 
   8   5   2       67.10       68.23      4.00 o 
   9   5   2        4.07        5.99      1.43 o 
  10   5   2       31.97       39.18      3.26 o 
 -10   6   2        2.70        3.38      1.39 o 
  -9   6   2       16.01       18.76      1.75 o 
  -8   6   2       81.63       79.01      3.09 o 
  -7   6   2        0.39        2.43      0.74 o 
  -6   6   2      165.01      166.10      3.28 o 
  -5   6   2        0.01        0.85      0.67 o 
  -4   6   2      148.53      151.28      3.60 o 
  -3   6   2       69.40       67.84      1.70 o 
  -2   6   2      345.60      324.50     17.41 o 
  -1   6   2      124.10      115.45      9.65 o 
   0   6   2      269.82      260.05      5.18 o 
   1   6   2      292.49      263.35     10.34 o 
   2   6   2      536.55      543.60     21.33 o 
   3   6   2       26.44       23.70      1.24 o 
   4   6   2       22.31       21.78      1.21 o 
   5   6   2        6.00        5.28      0.80 o 
   6   6   2      138.10      126.99      3.62 o 
   7   6   2       24.09       18.91      1.30 o 
   8   6   2       51.75       61.64      5.38 o 
   9   6   2        0.04        0.06      1.27 o 
  -8   7   2        5.86        4.47      1.06 o 
  -7   7   2        0.06       -0.50      0.78 o 
  -6   7   2       28.89       29.57      1.33 o 
  -5   7   2       10.37       10.08      1.06 o 
  -4   7   2        0.11       -0.66      0.82 o 
  -3   7   2       60.12       58.06      3.65 o 
  -2   7   2      273.19      298.78      6.03 o 
  -1   7   2      458.15      521.09      9.70 o 
   0   7   2      232.37      262.76      8.94 o 
   1   7   2      347.07      360.94      8.87 o 
   2   7   2      143.60      154.56      7.49 o 
   3   7   2       15.31       19.22      1.25 o 
   4   7   2        9.16        9.68      1.09 o 
   5   7   2        4.92        4.05      0.84 o 
   6   7   2       21.02       20.02      1.18 o 
   7   7   2       46.69       56.14      2.16 o 
   8   7   2        2.92        1.70      1.36 o 
  -7   8   2        0.59        2.35      1.02 o 
  -6   8   2       11.31       14.48      1.30 o 
  -5   8   2        0.01        0.17      0.95 o 
  -4   8   2       33.24       35.86      1.71 o 
  -3   8   2       16.50       20.59      1.81 o 
  -2   8   2       21.32       24.41      2.37 o 
  -1   8   2        0.33       -1.01      1.15 o 
   0   8   2        7.35        7.97      1.51 o 
   1   8   2        8.39       19.21      1.76 o 
   2   8   2        2.12        3.81      1.60 o 
   3   8   2       17.61       19.20      2.66 o 
   4   8   2       50.30       57.55      2.16 o 
   5   8   2        1.65        0.76      1.27 o 
   6   8   2        0.52       -0.80      0.98 o 
  -3   9   2       23.86       28.00      2.14 o 
  -2   9   2        9.53        4.53      1.38 o 
  -1   9   2        0.11       -0.83      1.27 o 
   0   9   2        0.02       -0.01      1.36 o 
   1   9   2        1.81        1.04      2.95 o 
   2   9   2       26.17       24.81      2.17 o 
 -13   0   3        8.86        8.24      1.55 o 
 -11   0   3       37.32       42.09      2.20 o 
  -9   0   3       54.40       45.77      2.04 o 
  -7   0   3      718.32      673.55     18.13 o 
  -5   0   3     1391.14     1608.84     33.06 o 
  -3   0   3      130.96       85.62      2.20 o 
  -1   0   3     1662.59     1851.50     53.34 o 
   1   0   3     7697.44     7394.26    211.52 o 
   3   0   3      526.34      474.97     10.14 o 
   5   0   3      477.83      481.15     10.48 o 
   7   0   3      250.52      241.44      6.55 o 
   9   0   3      989.58      991.82     21.40 o 
  11   0   3       63.24       55.71      2.58 o 
 -13   1   3       43.45       53.54      1.93 o 
 -12   1   3      103.02      120.25      2.90 o 
 -11   1   3        0.15       -0.23      0.81 o 
 -10   1   3        1.91        1.18      0.80 o 
  -9   1   3       13.96        8.55      0.90 o 
  -8   1   3      117.54      121.55      2.51 o 
  -7   1   3       12.97       24.07      0.74 o 
  -6   1   3      932.22      908.59     12.04 o 
  -5   1   3      368.87      428.16      5.32 o 
  -4   1   3     1406.63     1484.00     19.24 o 
  -3   1   3      839.48      902.33     13.17 o 
  -2   1   3     1417.05     1482.96     21.39 o 
  -1   1   3     1137.38     1016.98     12.73 o 
   0   1   3      184.73      206.92      3.71 o 
   1   1   3      828.61      946.17     27.07 o 
   2   1   3     3307.18     3289.13     54.51 o 
   3   1   3      551.31      544.48     31.57 o 
   4   1   3      605.21      568.86      7.67 o 
   5   1   3      216.62      245.95      3.26 o 
   6   1   3      291.99      253.55      3.76 o 
   7   1   3        0.30        0.25      0.66 o 
   8   1   3       32.73       29.54      1.14 o 
   9   1   3       71.08       61.83      1.78 o 
  10   1   3       87.68       97.97      2.42 o 
  11   1   3       26.70       19.93      1.21 o 
  12   1   3       32.33       35.84      1.90 o 
 -13   2   3        0.52       -0.13      0.95 o 
 -12   2   3       58.18       63.99      2.38 o 
 -11   2   3       62.06       61.86      2.22 o 
 -10   2   3      205.66      173.71      4.09 o 
  -9   2   3      528.44      524.72      9.78 o 
  -8   2   3      608.84      601.34     10.87 o 
  -7   2   3      594.76      615.46      8.36 o 
  -6   2   3       48.86       44.06      0.98 o 
  -5   2   3      121.80      104.28      1.73 o 
  -4   2   3     1754.55     1815.43     52.07 o 
  -3   2   3     2103.70     2151.95     31.07 o 
  -2   2   3      334.01      371.09      6.51 o 
  -1   2   3     4313.98     4618.37     52.30 o 
   0   2   3     2247.33     2499.81     32.22 o 
   1   2   3      525.36      551.32      7.04 o 
   2   2   3       33.40       33.89      0.83 o 
   3   2   3      119.51      119.42      1.95 o 
   4   2   3       97.48       93.59      1.57 o 
   5   2   3       63.86       59.54      1.09 o 
   6   2   3        4.56        3.13      0.41 o 
   7   2   3      195.27      195.56      3.48 o 
   8   2   3      221.21      227.54     10.48 o 
   9   2   3       77.31       79.86      2.07 o 
  10   2   3       58.57       59.52      2.23 o 
  11   2   3       48.66       55.87      2.27 o 
 -12   3   3       25.58       25.46      1.60 o 
 -11   3   3       53.18       47.44      1.97 o 
 -10   3   3        4.50        2.18      0.94 o 
  -9   3   3      255.39      257.30      5.48 o 
  -8   3   3      273.45      240.61     11.00 o 
  -7   3   3      239.09      219.94      3.77 o 
  -6   3   3       71.42       65.31      1.48 o 
  -5   3   3     1565.40     1656.37     24.11 o 
  -4   3   3     1184.53     1301.43     17.02 o 
  -3   3   3     1297.15     1413.45     18.40 o 
  -2   3   3     4171.94     4761.61     68.31 o 
  -1   3   3     1180.72     1174.70     17.12 o 
   0   3   3      494.62      486.43      6.52 o 
   1   3   3      102.53       92.72      2.09 o 
   2   3   3      639.85      692.48     12.06 o 
   3   3   3      723.48      729.59     11.91 o 
   4   3   3      153.67      152.36      3.07 o 
   5   3   3      497.26      455.52     10.18 o 
   6   3   3      126.21      127.48      2.24 o 
   7   3   3       25.22       24.81      1.17 o 
   8   3   3      339.35      313.60     10.59 o 
   9   3   3       26.54       29.91      1.65 o 
  10   3   3        0.95       -1.01      1.10 o 
  11   3   3       67.31       70.58      3.22 o 
 -12   4   3       45.45       43.11      2.60 o 
 -11   4   3        0.51        2.28      1.25 o 
 -10   4   3      130.10      130.09      3.38 o 
  -9   4   3       45.16       44.64      1.80 o 
  -8   4   3      646.40      588.99     13.91 o 
  -7   4   3      118.55      120.18      2.15 o 
  -6   4   3      777.43      773.34     11.69 o 
  -5   4   3       26.13       35.17      0.94 o 
  -4   4   3       51.93       49.89      1.09 o 
  -3   4   3      139.06      179.61      2.74 o 
  -2   4   3      413.42      377.14      5.22 o 
  -1   4   3       78.60       67.00      1.08 o 
   0   4   3      312.33      252.65      4.09 o 
   1   4   3      206.34      266.37      5.09 o 
   2   4   3       56.82       41.87      1.38 o 
   3   4   3      135.29      171.14      4.97 o 
   4   4   3       21.20       15.89      0.94 o 
   5   4   3        9.26        9.70      0.88 o 
   6   4   3        0.06       -0.16      0.67 o 
   7   4   3        6.00        7.20      1.06 o 
   8   4   3      135.79      115.24      3.97 o 
   9   4   3        2.87        4.54      1.45 o 
  10   4   3        5.09        4.71      1.47 o 
 -11   5   3       29.60       31.09      2.22 o 
 -10   5   3        0.65       -1.11      1.45 o 
  -9   5   3        5.05        3.86      1.24 o 
  -8   5   3       29.21       37.36      2.24 o 
  -7   5   3      159.82      158.01      7.33 o 
  -6   5   3      132.64      129.42      2.63 o 
  -5   5   3      138.97      129.93      2.26 o 
  -4   5   3       42.08       41.65      1.05 o 
  -3   5   3      719.54      689.30     12.91 o 
  -2   5   3        3.11        5.60      0.52 o 
  -1   5   3      155.05      147.55      2.06 o 
   0   5   3       65.83       66.61      1.51 o 
   1   5   3       12.62        9.74      0.84 o 
   2   5   3        0.07       -0.36      0.63 o 
   3   5   3      179.56      174.22      3.77 o 
   4   5   3        3.96        4.13      0.76 o 
   5   5   3        4.13        4.21      1.05 o 
   6   5   3       39.61       44.08      1.47 o 
   7   5   3        0.15       -0.49      0.82 o 
   8   5   3        7.01        7.99      1.50 o 
   9   5   3        6.57        6.55      1.49 o 
  10   5   3        0.02       -0.93      1.28 o 
 -10   6   3        1.98        0.40      1.29 o 
  -9   6   3       45.59       56.00      2.83 o 
  -8   6   3       38.36       41.86      2.23 o 
  -7   6   3       26.42       25.35      1.18 o 
  -6   6   3        1.57        1.87      0.72 o 
  -5   6   3       31.53       33.43      1.93 o 
  -4   6   3      138.62      121.03      2.51 o 
  -3   6   3      360.58      329.64     12.36 o 
  -2   6   3        9.47        7.30      1.35 o 
  -1   6   3      952.01      964.28     28.36 o 
   0   6   3       61.27       48.08      2.30 o 
   1   6   3      222.96      204.82      5.87 o 
   2   6   3       81.70       66.84      2.06 o 
   3   6   3       11.79        8.16      0.92 o 
   4   6   3        0.09       -0.66      0.85 o 
   5   6   3       58.07       51.13      1.86 o 
   6   6   3       31.55       30.29      1.32 o 
   7   6   3      184.08      182.97      4.36 o 
   8   6   3       33.31       38.78      2.40 o 
   9   6   3        0.23       -0.64      2.71 o 
  -9   7   3        4.37        3.36      1.36 o 
  -8   7   3       15.81       19.82      1.42 o 
  -7   7   3        3.70        0.21      0.78 o 
  -6   7   3        1.06       -0.16      0.88 o 
  -5   7   3        2.06        1.56      0.87 o 
  -4   7   3        6.46        5.02      0.89 o 
  -3   7   3       39.23       27.32      2.25 o 
  -2   7   3        6.59        3.73      0.94 o 
  -1   7   3      367.01      375.78      9.17 o 
   0   7   3       45.36       51.60      2.45 o 
   1   7   3       61.70       62.97      2.68 o 
   2   7   3      295.72      283.54      5.84 o 
   3   7   3       40.39       42.23      1.74 o 
   4   7   3      239.83      247.01      5.34 o 
   5   7   3       16.93       16.64      1.11 o 
   6   7   3       12.51       10.80      1.00 o 
   7   7   3        2.75        1.37      0.96 o 
  -7   8   3        5.40        6.98      1.46 o 
  -6   8   3       16.15       14.82      1.60 o 
  -5   8   3        1.50        1.84      1.01 o 
  -4   8   3       15.52       19.00      2.37 o 
  -3   8   3       15.52       18.50      1.70 o 
  -2   8   3        0.01        0.76      1.21 o 
  -1   8   3       15.49       14.61      1.60 o 
   0   8   3        0.02        0.04      1.21 o 
   1   8   3       22.44       16.97      1.65 o 
   2   8   3        3.86        4.20      1.57 o 
   3   8   3        8.36        7.50      1.40 o 
   4   8   3       17.72       13.79      1.61 o 
   5   8   3        0.53        0.17      1.06 o 
  -3   9   3        5.64        7.95      1.74 o 
  -2   9   3        0.04       -0.55      1.71 o 
  -1   9   3        8.87       11.41      1.64 o 
   0   9   3       42.42       46.15      2.63 o 
   1   9   3        1.54        0.91      1.30 o 
   2   9   3       19.66       24.54      2.02 o 
 -12   0   4      165.96      195.08      5.70 o 
 -10   0   4       90.59      102.97      3.47 o 
  -8   0   4        0.28        0.58      0.86 o 
  -6   0   4     3913.61     4082.06     82.81 o 
  -4   0   4      256.04      264.78      6.04 o 
  -2   0   4    17510.77    17317.05    494.41 o 
   2   0   4        0.57        0.17      0.76 o 
   4   0   4     1356.63     1407.81     29.03 o 
   6   0   4      223.58      251.57      6.07 o 
   8   0   4      190.92      190.97      5.10 o 
  10   0   4       58.05       48.79      2.38 o 
 -13   1   4       12.16        8.02      1.30 o 
 -12   1   4        2.58        0.91      0.84 o 
 -11   1   4       26.62       21.18      1.22 o 
 -10   1   4       79.29       71.52      2.00 o 
  -9   1   4      528.97      515.49     12.34 o 
  -8   1   4      162.74      154.95      3.01 o 
  -7   1   4      996.67     1045.02     13.86 o 
  -6   1   4       21.08       13.76      0.59 o 
  -5   1   4      615.14      692.45      9.24 o 
  -4   1   4       70.80       61.62      1.12 o 
  -3   1   4      302.94      265.03      4.14 o 
  -2   1   4     3765.46     3903.53     87.41 o 
  -1   1   4     6952.60     7314.45     99.58 o 
   0   1   4     2204.54     2065.88     28.39 o 
   1   1   4     1360.28     1494.16     30.76 o 
   2   1   4      981.38      930.14     19.44 o 
   3   1   4      176.17      193.21      4.46 o 
   4   1   4       54.12       52.04      2.60 o 
   5   1   4      436.39      467.67      7.27 o 
   6   1   4      131.00      125.43      2.46 o 
   7   1   4        9.99        5.55      0.67 o 
   8   1   4        4.61        6.29      0.76 o 
   9   1   4       41.91       39.76      1.45 o 
  10   1   4       16.19       16.92      1.10 o 
  11   1   4       34.14       33.93      3.85 o 
 -13   2   4        6.31        6.85      1.17 o 
 -12   2   4       30.66       33.52      1.74 o 
 -11   2   4       96.24       79.26      2.55 o 
 -10   2   4       18.57       16.22      1.27 o 
  -9   2   4       30.78       24.71      1.40 o 
  -8   2   4        9.78        7.86      0.92 o 
  -7   2   4       40.37       38.48      0.96 o 
  -6   2   4        0.67       -0.11      0.40 o 
  -5   2   4       36.14       32.02      0.82 o 
  -4   2   4     2175.68     2384.54     34.38 o 
  -3   2   4       32.48       25.22      0.74 o 
  -2   2   4     1111.71     1136.34     16.57 o 
  -1   2   4      308.69      318.46      3.87 o 
   1   2   4      995.96     1077.39     13.55 o 
   2   2   4       23.84       15.76      0.60 o 
   3   2   4      148.78      144.59      2.22 o 
   4   2   4       30.26       29.03      0.82 o 
   5   2   4      288.12      271.55      3.63 o 
   6   2   4      220.81      213.42      4.11 o 
   7   2   4      179.26      189.58      3.42 o 
   8   2   4        0.03       -0.11      0.85 o 
   9   2   4       11.36       16.32      2.27 o 
  10   2   4        0.26        0.95      0.93 o 
  11   2   4       22.70       27.04      1.64 o 
 -12   3   4       15.43       16.71      1.39 o 
 -11   3   4       12.67        9.76      1.16 o 
 -10   3   4       19.53       19.97      2.20 o 
  -9   3   4        1.74       -0.49      0.92 o 
  -8   3   4       11.32       14.04      0.88 o 
  -7   3   4       94.48       87.48      2.82 o 
  -6   3   4      325.32      310.40      5.02 o 
  -5   3   4       73.84       57.35      2.14 o 
  -4   3   4      131.39      143.13      2.56 o 
  -3   3   4      217.32      212.32      4.07 o 
  -2   3   4      517.76      616.55      9.21 o 
  -1   3   4       47.19       47.90      1.19 o 
   0   3   4      228.19      205.61      2.95 o 
   1   3   4      488.16      567.16      8.56 o 
   2   3   4       56.55       48.30      0.90 o 
   3   3   4      418.54      440.95      6.85 o 
   4   3   4        0.18        0.13      0.43 o 
   5   3   4      145.84      140.01      3.06 o 
   6   3   4       13.49       10.52      0.96 o 
   7   3   4        4.16        2.68      0.82 o 
   8   3   4      519.94      551.25     10.37 o 
   9   3   4        0.00       -0.36      2.02 o 
  10   3   4       70.21       67.64      3.03 o 
  11   3   4        8.87       14.02      1.73 o 
 -12   4   4        0.39        0.08      1.26 o 
 -11   4   4       73.44       81.10      3.32 o 
 -10   4   4        0.09        1.09      0.86 o 
  -9   4   4       26.17       29.05      1.49 o 
  -8   4   4        2.02        2.80      0.76 o 
  -7   4   4       71.10       64.72      1.45 o 
  -6   4   4        5.67        6.54      0.60 o 
  -5   4   4      278.05      288.09      4.23 o 
  -4   4   4       10.27        7.49      0.52 o 
  -3   4   4      857.49      826.38     16.79 o 
  -2   4   4       27.06       33.19      1.13 o 
  -1   4   4       64.95       73.41      1.46 o 
   0   4   4        1.47        2.52      0.44 o 
   1   4   4      281.05      284.73      5.85 o 
   2   4   4      402.02      421.39      7.76 o 
   3   4   4       83.77       71.79      1.99 o 
   4   4   4        2.47        3.50      0.73 o 
   5   4   4      127.86      131.68      3.07 o 
   6   4   4      847.41      802.16     14.30 o 
   7   4   4      226.57      258.94      5.48 o 
   8   4   4       28.53       21.31      2.51 o 
   9   4   4        9.42        9.31      1.56 o 
  10   4   4       14.07       18.10      1.90 o 
 -11   5   4       21.66       20.81      1.91 o 
 -10   5   4       43.74       46.91      2.45 o 
  -9   5   4       50.10       53.01      2.48 o 
  -8   5   4      359.18      359.62      7.07 o 
  -7   5   4      159.03      131.19      6.88 o 
  -6   5   4      276.07      239.55      3.73 o 
  -5   5   4       86.18       93.07      1.79 o 
  -4   5   4       19.67       13.88      0.69 o 
  -3   5   4      593.70      609.89      8.32 o 
  -2   5   4      193.59      193.29      2.98 o 
  -1   5   4      228.71      214.82      3.16 o 
   0   5   4       88.95       88.34      1.82 o 
   1   5   4       14.18        7.37      0.94 o 
   2   5   4      229.59      223.55      4.60 o 
   3   5   4      105.77       90.64      2.37 o 
   4   5   4        9.95       11.59      1.04 o 
   5   5   4        8.72        9.24      0.97 o 
   6   5   4       23.48       16.55      2.17 o 
   7   5   4        5.75        3.76      1.11 o 
   8   5   4        0.36        0.88      1.27 o 
   9   5   4        0.45        1.45      1.33 o 
 -10   6   4        0.42       -1.33      1.15 o 
  -9   6   4        3.10        2.09      1.21 o 
  -8   6   4       34.22       34.93      3.36 o 
  -7   6   4        8.22        8.75      0.88 o 
  -6   6   4       79.68       87.88      3.91 o 
  -5   6   4        1.38        0.58      0.65 o 
  -4   6   4       53.39       48.83      4.19 o 
  -3   6   4      109.92       89.99      2.38 o 
  -2   6   4       16.06       16.19      1.43 o 
  -1   6   4      464.86      462.77      6.29 o 
   0   6   4      125.53      142.93      4.18 o 
   1   6   4      251.30      223.27      4.70 o 
   2   6   4        0.21        0.91      1.18 o 
   3   6   4       42.45       34.46      1.50 o 
   4   6   4      158.42      162.91      3.79 o 
   5   6   4      127.27      114.98      3.05 o 
   6   6   4        0.33        0.27      0.79 o 
   7   6   4        0.29        0.69      1.00 o 
   8   6   4        2.07        3.06      1.58 o 
  -9   7   4       39.44       61.99      2.90 o 
  -8   7   4        0.49        0.12      0.90 o 
  -7   7   4       13.70       22.77      1.36 o 
  -6   7   4       81.17       63.94      2.13 o 
  -5   7   4        3.32        1.62      1.13 o 
  -4   7   4       56.83       48.01      2.39 o 
  -3   7   4        7.72        9.82      1.28 o 
  -2   7   4       34.64       27.53      2.53 o 
  -1   7   4       18.93       18.96      2.03 o 
   0   7   4      102.85       83.15      3.17 o 
   1   7   4       24.29       32.96      1.73 o 
   2   7   4       45.84       36.95      1.86 o 
   3   7   4      125.39      127.77      3.33 o 
   4   7   4      146.89      127.11      3.34 o 
   5   7   4       65.60       69.42      2.65 o 
   6   7   4        0.01       -0.29      0.82 o 
   7   7   4        0.44        0.33      0.97 o 
  -6   8   4        5.68       11.30      1.24 o 
  -5   8   4        6.03        2.10      1.29 o 
  -4   8   4       50.31       71.91      3.07 o 
  -3   8   4        0.33       -0.72      1.14 o 
  -2   8   4       75.09       82.32      4.30 o 
  -1   8   4        5.47        3.57      1.32 o 
   0   8   4        9.10        8.37      2.73 o 
   1   8   4        0.01       -0.28      1.63 o 
   2   8   4       57.39       57.68      2.69 o 
   3   8   4        4.17        7.69      1.43 o 
   4   8   4        9.71       11.63      1.50 o 
   5   8   4        1.28        3.86      0.94 o 
  -2   9   4        6.21        7.69      1.52 o 
  -1   9   4        0.90        1.80      1.34 o 
   0   9   4       16.03       19.36      1.92 o 
   1   9   4       44.86       52.63      2.77 o 
 -13   0   5       20.91       25.85      2.07 o 
 -11   0   5       73.54       64.45      2.75 o 
  -9   0   5     1043.21      939.37     20.27 o 
  -7   0   5       12.36        2.99      1.33 o 
  -5   0   5      527.63      562.45     12.10 o 
  -3   0   5      417.95      402.66     12.33 o 
  -1   0   5    14988.46    14539.56    415.00 o 
   1   0   5     5064.22     5509.27    157.37 o 
   3   0   5     1748.90     1768.88     51.52 o 
   5   0   5     1150.60     1218.44     25.45 o 
   7   0   5      386.72      388.59      9.03 o 
   9   0   5       16.29       14.17      1.42 o 
  11   0   5      113.88      132.11      4.38 o 
 -13   1   5        0.40        0.65      0.87 o 
 -12   1   5       94.98       91.98      2.47 o 
 -11   1   5       21.49       27.88      1.35 o 
 -10   1   5      614.93      584.29      9.39 o 
  -9   1   5       32.98       24.88      1.19 o 
  -8   1   5       47.08       40.12      1.34 o 
  -7   1   5      185.34      201.05      3.49 o 
  -6   1   5      234.13      225.78      3.79 o 
  -5   1   5      251.34      241.36      4.62 o 
  -4   1   5      842.27      946.96     13.94 o 
  -3   1   5       20.81       12.20      0.56 o 
  -2   1   5     2436.19     2570.57     42.75 o 
  -1   1   5      979.15     1009.63     14.12 o 
   0   1   5     1238.48     1435.69     19.85 o 
   1   1   5     1136.87     1106.86     23.05 o 
   2   1   5      610.38      624.90     13.40 o 
   3   1   5       44.34       56.51      1.26 o 
   4   1   5      253.45      228.97      4.43 o 
   5   1   5     1461.54     1459.45     22.99 o 
   6   1   5      381.29      373.22      6.07 o 
   7   1   5        0.64       -0.06      0.60 o 
   8   1   5       13.19       13.54      0.93 o 
   9   1   5      121.37      121.26      2.73 o 
  10   1   5        6.01        3.05      0.97 o 
  11   1   5        7.62        9.02      1.23 o 
 -13   2   5       21.03       15.29      1.39 o 
 -12   2   5       25.63       28.28      2.16 o 
 -11   2   5        8.44        7.24      1.13 o 
 -10   2   5       97.94       99.75      2.82 o 
  -9   2   5       36.80       32.88      1.56 o 
  -8   2   5       16.47       12.38      0.80 o 
  -7   2   5      449.97      444.33      6.22 o 
  -6   2   5      627.35      612.70      8.37 o 
  -5   2   5      629.67      677.51     10.19 o 
  -4   2   5       42.38       25.93      0.73 o 
  -3   2   5        0.01        0.46      0.34 o 
  -2   2   5      289.05      267.02      3.78 o 
  -1   2   5       31.87       41.99      0.88 o 
   0   2   5     2542.46     2641.80     38.14 o 
   1   2   5       27.69       32.98      0.80 o 
   2   2   5      181.41      180.91      3.10 o 
   3   2   5      469.56      485.68      6.64 o 
   4   2   5       10.27        7.75      0.72 o 
   5   2   5        0.96        0.34      0.41 o 
   6   2   5       89.56       89.61      1.70 o 
   7   2   5       22.37       20.88      4.27 o 
   8   2   5       48.51       57.16      7.11 o 
   9   2   5       10.04       10.78      1.35 o 
  10   2   5       37.20       36.40      2.24 o 
  11   2   5       23.48       28.87      1.74 o 
 -12   3   5       44.39       45.94      2.03 o 
 -11   3   5       65.91       59.55      2.21 o 
 -10   3   5       97.36       88.88      4.86 o 
  -9   3   5      188.92      190.61      4.29 o 
  -8   3   5        0.16        1.12      0.65 o 
  -7   3   5      192.81      188.37      3.00 o 
  -6   3   5      277.82      261.44      5.18 o 
  -5   3   5       55.22       69.58      1.38 o 
  -4   3   5       20.52       33.12      0.89 o 
  -3   3   5      352.19      338.74      5.35 o 
  -2   3   5       40.06       42.37      0.96 o 
  -1   3   5       54.48       44.06      0.82 o 
   0   3   5      181.52      198.17      3.31 o 
   1   3   5      561.71      621.76      9.40 o 
   2   3   5      424.06      546.53      7.13 o 
   3   3   5        3.58        9.19      0.61 o 
   4   3   5       27.30       23.62      0.89 o 
   5   3   5      205.28      209.68      4.30 o 
   6   3   5        0.27       -0.06      0.56 o 
   7   3   5      305.79      297.67      5.23 o 
   8   3   5      195.52      220.76      6.23 o 
   9   3   5        0.01       -0.25      1.27 o 
  10   3   5       11.43       14.14      1.75 o 
 -12   4   5        0.02       -1.67      1.66 o 
 -11   4   5        0.14        0.80      0.98 o 
 -10   4   5        7.50       10.42      1.44 o 
  -9   4   5      324.35      306.56     11.06 o 
  -8   4   5       35.60       30.36      2.74 o 
  -7   4   5      131.08      119.70      2.18 o 
  -6   4   5      172.40      174.57      2.85 o 
  -5   4   5        0.01       -0.18      0.44 o 
  -4   4   5       25.85       19.83      0.76 o 
  -3   4   5      501.04      568.59      8.69 o 
  -2   4   5      574.38      597.48      9.05 o 
  -1   4   5       12.07       18.46      0.70 o 
   0   4   5      312.91      317.08      5.01 o 
   1   4   5       67.27       59.58      2.66 o 
   2   4   5     1119.97     1042.95     18.09 o 
   3   4   5        5.96        7.00      0.77 o 
   4   4   5      138.04      128.95      3.27 o 
   5   4   5       33.60       28.70      1.30 o 
   6   4   5      351.24      318.90      7.28 o 
   7   4   5       88.21       91.83      2.71 o 
   8   4   5       93.40      107.95      3.93 o 
   9   4   5        3.33        3.87      1.48 o 
  10   4   5       27.55       29.00      2.29 o 
 -11   5   5       72.10       72.98      3.20 o 
 -10   5   5       11.63        8.29      1.41 o 
  -9   5   5        1.29        2.89      1.12 o 
  -8   5   5      112.71      101.25      2.73 o 
  -7   5   5        3.97        3.13      0.64 o 
  -6   5   5        0.32        0.46      0.80 o 
  -5   5   5      138.37      135.43      2.36 o 
  -4   5   5      230.15      260.46      5.12 o 
  -3   5   5      139.99      132.18      2.24 o 
  -2   5   5       72.97       69.93      1.41 o 
  -1   5   5      329.03      309.98      9.34 o 
   0   5   5        2.80        3.10      0.74 o 
   1   5   5        7.62        4.62      0.85 o 
   2   5   5      105.80       99.61      2.59 o 
   3   5   5       50.33       42.55      1.60 o 
   4   5   5       37.19       41.80      1.60 o 
   5   5   5      175.05      157.20      3.68 o 
   6   5   5        2.55        1.79      0.88 o 
   7   5   5      139.90      155.35      4.92 o 
   8   5   5       33.29       28.38      2.12 o 
   9   5   5        8.94        9.41      1.66 o 
 -10   6   5        1.70        0.29      1.50 o 
  -9   6   5        2.44        0.80      1.75 o 
  -8   6   5        0.85        0.33      1.83 o 
  -7   6   5       94.90      112.21      2.53 o 
  -6   6   5       59.62       59.24      1.67 o 
  -5   6   5       40.22       42.44      1.37 o 
  -4   6   5       22.29       21.48      1.20 o 
  -3   6   5      101.48       95.18      2.40 o 
  -2   6   5        2.50        0.59      0.65 o 
  -1   6   5       20.61       23.21      1.77 o 
   0   6   5      146.82      147.15      4.31 o 
   1   6   5        2.14        1.39      0.98 o 
   2   6   5      179.87      162.99      4.74 o 
   3   6   5       22.98       20.63      1.72 o 
   4   6   5       93.85       80.44      2.44 o 
   5   6   5       18.94       16.46      1.28 o 
   6   6   5        0.00       -0.52      0.79 o 
   7   6   5       14.75       13.47      1.42 o 
   8   6   5        6.31        7.02      1.54 o 
  -8   7   5        9.33        9.52      1.57 o 
  -7   7   5        0.04        0.55      0.93 o 
  -6   7   5        1.51        1.86      0.89 o 
  -5   7   5       38.50       31.89      1.90 o 
  -4   7   5        5.18        7.18      0.96 o 
  -3   7   5       71.83       74.07      2.91 o 
  -2   7   5       34.22       28.94      1.91 o 
  -1   7   5       45.89       36.81      2.13 o 
   0   7   5      137.97      148.17      2.90 o 
   1   7   5       20.38       16.83      1.26 o 
   2   7   5       24.52       20.82      1.37 o 
   3   7   5        8.50       10.36      1.20 o 
   4   7   5       37.41       39.29      1.84 o 
   5   7   5        9.47        8.85      1.39 o 
   6   7   5        4.94        8.55      1.01 o 
  -6   8   5        0.00        0.76      0.95 o 
  -5   8   5       70.67       77.66      3.18 o 
  -4   8   5       41.63       37.37      2.55 o 
  -3   8   5       16.65       16.99      1.68 o 
  -2   8   5        3.81        2.08      1.24 o 
  -1   8   5       14.41       16.86      1.92 o 
   0   8   5        3.67        5.76      1.35 o 
   1   8   5      103.28      111.26      3.92 o 
   2   8   5        5.02       10.89      1.50 o 
   3   8   5        3.18        2.08      1.25 o 
   4   8   5        0.21       -1.16      1.13 o 
 -12   0   6      179.04      179.52      5.40 o 
 -10   0   6     1537.73     1446.02     86.09 o 
  -8   0   6       22.11       25.03      3.30 o 
  -6   0   6      249.13      222.51      5.44 o 
  -4   0   6     3671.52     3813.63    109.36 o 
  -2   0   6     5383.97     5790.58    165.25 o 
   0   0   6        2.58       -0.36      0.52 o 
   2   0   6       40.93       28.97      1.96 o 
   4   0   6      232.01      214.20      7.69 o 
   6   0   6     1401.11     1431.85     29.94 o 
   8   0   6        1.40       -0.79      1.00 o 
  10   0   6      177.81      191.04      5.53 o 
 -13   1   6       41.58       46.90      2.13 o 
 -12   1   6       28.24       23.22      1.54 o 
 -11   1   6      272.83      264.36      5.75 o 
 -10   1   6       48.72       42.66      1.81 o 
  -9   1   6        3.41        2.55      1.59 o 
  -8   1   6      585.59      610.24      9.46 o 
  -7   1   6       27.26       19.20      0.83 o 
  -6   1   6      108.09       99.27      2.59 o 
  -5   1   6     1043.34     1072.94     18.30 o 
  -4   1   6        2.87        4.21      0.73 o 
  -3   1   6      850.82      824.32     14.12 o 
  -2   1   6       86.47      102.15      2.46 o 
  -1   1   6      359.92      398.40      5.90 o 
   0   1   6      968.44      970.81     13.66 o 
   1   1   6     1849.96     1936.87     33.09 o 
   2   1   6      263.37      278.14      6.48 o 
   3   1   6      307.70      286.15      6.75 o 
   4   1   6       32.70       25.43      1.05 o 
   5   1   6      161.60      154.40      3.36 o 
   6   1   6        4.35        7.94      0.72 o 
   7   1   6       18.65       17.33      0.93 o 
   8   1   6       30.67       32.95      1.59 o 
   9   1   6        0.68        1.72      0.98 o 
  10   1   6        2.51        3.08      1.06 o 
 -13   2   6       15.62       16.45      1.42 o 
 -12   2   6      109.93      111.85      3.27 o 
 -11   2   6       69.66       68.89      2.39 o 
 -10   2   6        0.08       -1.93      1.77 o 
  -9   2   6     1029.67     1015.91     17.86 o 
  -8   2   6      530.81      531.01      8.35 o 
  -7   2   6       63.83       54.24      1.25 o 
  -6   2   6      148.66      154.64      2.51 o 
  -5   2   6       81.37       83.26      1.80 o 
  -4   2   6      146.37      146.76      2.34 o 
  -3   2   6     1124.08     1111.02     16.36 o 
  -2   2   6     2607.66     2792.15     46.49 o 
  -1   2   6     1144.29     1203.58     16.86 o 
   0   2   6      156.99      133.55      2.79 o 
   1   2   6     1211.47     1313.33     18.34 o 
   2   2   6      824.62      830.01     12.34 o 
   3   2   6      131.53      118.78      2.20 o 
   4   2   6       91.89       98.10      2.54 o 
   5   2   6       51.94       48.66      1.27 o 
   6   2   6       38.31       45.22      1.56 o 
   7   2   6       27.91       26.02      1.77 o 
   8   2   6      682.49      738.21     16.61 o 
   9   2   6       11.91       20.34      1.85 o 
  10   2   6        1.69        1.94      1.39 o 
 -12   3   6       39.70       44.43      2.02 o 
 -11   3   6        9.60       13.44      2.44 o 
 -10   3   6       40.77       37.34      1.72 o 
  -9   3   6      420.26      406.21      7.88 o 
  -8   3   6        0.57        2.39      0.77 o 
  -7   3   6      171.65      180.03      2.94 o 
  -6   3   6      550.45      535.11      8.31 o 
  -5   3   6      324.08      326.69      4.72 o 
  -4   3   6     1684.05     1700.47     22.18 o 
  -3   3   6      597.84      612.28      8.29 o 
  -2   3   6       26.89       22.38      0.69 o 
  -1   3   6        0.26        1.03      0.37 o 
   0   3   6      248.83      229.11      6.67 o 
   1   3   6      289.29      305.01      4.95 o 
   2   3   6      517.68      483.02      6.42 o 
   3   3   6      387.86      404.74      6.47 o 
   4   3   6      302.80      298.82      5.01 o 
   5   3   6      115.35      109.92      2.40 o 
   6   3   6      482.83      462.91      6.71 o 
   7   3   6      632.48      570.07     10.65 o 
   8   3   6       36.67       42.34      2.40 o 
   9   3   6       51.99       62.86      2.94 o 
  10   3   6       35.97       39.33      2.45 o 
 -12   4   6       18.96       21.56      1.57 o 
 -11   4   6      133.13      137.81      3.65 o 
 -10   4   6       63.77       66.93      2.27 o 
  -9   4   6       35.72       30.49      1.48 o 
  -8   4   6      314.76      318.89      5.40 o 
  -7   4   6       80.87       68.78      2.02 o 
  -6   4   6      239.18      237.83      4.13 o 
  -5   4   6       40.94       33.70      1.42 o 
  -4   4   6      137.27      143.74      3.13 o 
  -3   4   6       77.93       73.57      1.45 o 
  -2   4   6       30.89       32.30      1.02 o 
  -1   4   6      763.97      743.55      8.83 o 
   0   4   6      590.94      609.10      9.33 o 
   1   4   6       51.08       39.60      1.11 o 
   2   4   6       65.80       63.52      2.13 o 
   3   4   6       68.17       66.86      1.99 o 
   4   4   6       25.50       25.77      2.17 o 
   5   4   6      101.17      100.96      2.69 o 
   6   4   6       15.82       16.24      1.94 o 
   7   4   6      214.48      201.57      4.66 o 
   8   4   6       25.61       26.50      2.05 o 
   9   4   6       47.60       44.89      3.49 o 
 -11   5   6       20.20       26.66      2.04 o 
 -10   5   6       15.82       15.61      1.63 o 
  -9   5   6       37.28       37.14      2.10 o 
  -8   5   6        0.63       -0.85      0.57 o 
  -7   5   6       13.38       15.94      0.85 o 
  -6   5   6      277.81      281.87      4.66 o 
  -5   5   6       20.07       16.97      0.78 o 
  -4   5   6      192.54      175.61      2.87 o 
  -3   5   6       43.94       38.46      1.06 o 
  -2   5   6      336.87      316.58      5.58 o 
  -1   5   6      587.16      576.70     16.30 o 
   0   5   6       89.43       85.56      3.09 o 
   1   5   6       19.20       19.33      1.13 o 
   2   5   6      263.18      232.25      7.72 o 
   3   5   6      100.68       93.52      5.29 o 
   4   5   6      116.78      107.32      5.54 o 
   5   5   6       63.87       56.97      3.02 o 
   6   5   6        2.47        0.73      0.88 o 
   7   5   6        0.01        1.52      0.84 o 
   8   5   6        0.60        1.55      1.62 o 
 -10   6   6        9.45       10.26      1.55 o 
  -9   6   6      102.12       97.71      3.57 o 
  -8   6   6      172.00      176.10      3.54 o 
  -7   6   6        0.31       -0.78      0.76 o 
  -6   6   6       10.10       12.27      0.91 o 
  -5   6   6       21.09       23.14      1.25 o 
  -4   6   6       24.86       19.13      0.96 o 
  -3   6   6       31.82       32.01      1.18 o 
  -2   6   6        3.92        2.47      0.85 o 
  -1   6   6        3.44        3.80      0.72 o 
   0   6   6      450.05      239.39      5.44 o 
   1   6   6       54.84       49.44      1.86 o 
   2   6   6       10.00       10.15      1.08 o 
   3   6   6        7.82        3.53      1.87 o 
   4   6   6       30.87       30.13      1.71 o 
   5   6   6       14.16       12.95      1.23 o 
   6   6   6        1.00        2.65      1.00 o 
   7   6   6       16.65       21.97      1.54 o 
  -8   7   6        1.02        1.46      3.29 o 
  -7   7   6       39.93       43.27      1.79 o 
  -6   7   6       20.32       19.00      1.28 o 
  -5   7   6       63.95       63.44      2.10 o 
  -4   7   6        1.90        5.07      1.27 o 
  -3   7   6       19.10       16.39      1.54 o 
  -2   7   6       89.41       97.35      5.94 o 
  -1   7   6       83.38       97.90      3.51 o 
   0   7   6       80.07       80.48      2.00 o 
   1   7   6        8.39       12.18      1.50 o 
   2   7   6       10.78       14.47      1.29 o 
   3   7   6        1.91        2.50      1.16 o 
   4   7   6        6.69        7.20      1.17 o 
   5   7   6       36.69       37.19      2.33 o 
   6   7   6        9.73       11.53      1.29 o 
  -6   8   6        1.83        1.56      1.22 o 
  -5   8   6        9.16       14.75      1.68 o 
  -4   8   6       24.22       22.20      1.86 o 
  -3   8   6        0.45       -0.13      1.14 o 
  -2   8   6       17.36       21.47      1.83 o 
  -1   8   6       10.58       12.90      1.64 o 
   0   8   6       24.44       22.28      2.40 o 
   1   8   6        0.49        1.42      2.92 o 
   2   8   6        6.25        8.26      1.49 o 
   3   8   6        1.65        1.87      1.31 o 
 -13   0   7      131.66      140.31      4.75 o 
 -11   0   7        0.86        0.40      1.45 o 
  -9   0   7        2.95        1.62      1.50 o 
  -7   0   7        1.05        1.82      1.16 o 
  -5   0   7        5.84        1.44      0.94 o 
  -3   0   7      229.92      270.90      8.80 o 
  -1   0   7       11.28        7.41      1.19 o 
   1   0   7        0.42        0.99      0.95 o 
   3   0   7        7.45        3.39      1.18 o 
   5   0   7      246.65      222.02      5.55 o 
   7   0   7       53.97       58.84      2.34 o 
   9   0   7       95.06       89.29      5.07 o 
 -13   1   7       10.69        9.01      1.28 o 
 -12   1   7       14.30       12.40      1.29 o 
 -11   1   7        0.57       -0.41      0.91 o 
 -10   1   7       14.12       14.04      1.23 o 
  -9   1   7      752.98      758.54     13.66 o 
  -8   1   7      273.32      287.17      4.89 o 
  -7   1   7      356.10      361.57      5.88 o 
  -6   1   7      353.48      341.63      9.65 o 
  -5   1   7       96.38      104.28      2.43 o 
  -4   1   7      226.18      215.85      5.17 o 
  -3   1   7      200.96      223.84      5.28 o 
  -2   1   7      474.82      497.32     11.04 o 
  -1   1   7      996.36     1089.20     17.39 o 
   0   1   7      264.08      224.45      3.43 o 
   1   1   7      491.91      498.80      8.35 o 
   2   1   7      641.05      691.82     14.92 o 
   3   1   7       21.37       25.21      1.40 o 
   4   1   7       55.53       51.43      1.71 o 
   5   1   7      278.24      301.11      5.85 o 
   6   1   7       31.79       31.55      1.15 o 
   7   1   7      175.22      171.29      4.01 o 
   8   1   7       81.45       93.23      2.84 o 
   9   1   7        0.49        2.07      1.00 o 
  10   1   7       64.98       73.75      2.59 o 
 -13   2   7        5.16        4.85      1.19 o 
 -12   2   7       32.48       34.49      1.80 o 
 -11   2   7      130.73      133.91      3.80 o 
 -10   2   7       78.95       76.26      3.45 o 
  -9   2   7       58.90       62.00      2.12 o 
  -8   2   7       10.59       10.28      0.77 o 
  -7   2   7       15.16       18.53      0.92 o 
  -6   2   7       33.42       19.43      0.88 o 
  -5   2   7      113.65       98.81      1.80 o 
  -4   2   7     2086.18     2193.56     28.47 o 
  -3   2   7     1896.30     2073.59     34.77 o 
  -2   2   7       78.93       80.86      1.98 o 
  -1   2   7        0.42       -0.50      0.77 o 
   0   2   7      788.39      885.74     15.28 o 
   1   2   7       32.40       27.33      0.87 o 
   2   2   7     1211.84     1288.95     27.15 o 
   3   2   7       44.72       37.04      1.03 o 
   4   2   7      120.18      101.66      2.58 o 
   5   2   7       86.49       84.42      4.83 o 
   6   2   7       87.56       88.94      4.76 o 
   7   2   7       23.28       24.93      1.90 o 
   8   2   7        4.51        6.11      1.14 o 
   9   2   7       12.36       13.06      1.48 o 
  10   2   7        1.67        3.30      1.38 o 
 -12   3   7       25.75       26.63      1.64 o 
 -11   3   7      163.30      171.90      5.06 o 
 -10   3   7      170.20      163.38      3.96 o 
  -9   3   7      505.61      505.87      9.53 o 
  -8   3   7      363.77      371.14      5.47 o 
  -7   3   7      995.95      987.14     13.27 o 
  -6   3   7       51.24       53.07      1.27 o 
  -5   3   7        1.24        0.76      0.46 o 
  -4   3   7      650.88      692.83     10.55 o 
  -3   3   7      139.95      149.64      2.43 o 
  -2   3   7        8.92        9.16      0.54 o 
  -1   3   7      310.73      268.47      3.86 o 
   0   3   7       62.83       46.89      1.24 o 
   1   3   7        3.65        7.38      0.61 o 
   2   3   7      139.41      144.99      2.31 o 
   3   3   7      251.48      232.76      6.81 o 
   4   3   7       15.92       15.21      0.85 o 
   5   3   7       22.14       21.56      1.02 o 
   6   3   7        0.66       -0.53      1.12 o 
   7   3   7       97.70      102.35      2.92 o 
   8   3   7       99.01       89.32      3.52 o 
   9   3   7       85.55       91.25      3.65 o 
 -12   4   7      223.99      252.76      5.78 o 
 -11   4   7        6.99       10.64      1.64 o 
 -10   4   7        0.65        0.42      0.91 o 
  -9   4   7        0.01       -1.34      0.90 o 
  -8   4   7      356.43      325.94      4.95 o 
  -7   4   7       72.70       66.60      1.55 o 
  -6   4   7      206.35      190.13      3.11 o 
  -5   4   7        6.43        1.31      0.50 o 
  -4   4   7      263.01      261.01      3.94 o 
  -3   4   7      418.88      444.40      6.25 o 
  -2   4   7      628.71      603.57      8.25 o 
  -1   4   7       14.04       12.47      0.65 o 
   0   4   7      146.90      168.41      3.12 o 
   1   4   7       15.38       23.71      1.19 o 
   2   4   7        1.26        0.54      0.66 o 
   3   4   7        0.12        0.36      0.67 o 
   4   4   7       90.92       91.34      2.53 o 
   5   4   7       15.45       15.94      1.16 o 
   6   4   7       22.65       31.52      1.53 o 
   7   4   7        4.39        5.90      1.15 o 
   8   4   7       22.60       20.07      1.95 o 
   9   4   7        2.99        4.12      1.60 o 
 -11   5   7        2.93        4.18      1.37 o 
 -10   5   7       27.46       34.41      2.15 o 
  -9   5   7       70.72       79.36      2.44 o 
  -8   5   7        7.59        5.41      0.68 o 
  -7   5   7      132.37      124.66      5.35 o 
  -6   5   7       36.02       30.22      1.52 o 
  -5   5   7       90.53       75.19      3.15 o 
  -4   5   7        1.25        1.58      0.50 o 
  -3   5   7        6.17        4.01      0.56 o 
  -2   5   7      413.55      401.74     19.11 o 
  -1   5   7      240.99      206.79     11.75 o 
   0   5   7       48.56       47.83      2.12 o 
   1   5   7       85.86       76.07      2.91 o 
   2   5   7        4.43        4.13      0.86 o 
   3   5   7       17.22       18.14      1.51 o 
   4   5   7       15.71       12.65      1.11 o 
   5   5   7       33.44       33.41      2.11 o 
   6   5   7        2.28        4.17      1.06 o 
   7   5   7       35.70       32.11      1.68 o 
   8   5   7       38.90       37.71      2.48 o 
 -10   6   7       41.65       46.40      2.50 o 
  -9   6   7        4.06        3.51      1.29 o 
  -8   6   7       21.26       23.81      1.23 o 
  -7   6   7      162.14      183.63      3.62 o 
  -6   6   7        4.59        7.07      0.82 o 
  -5   6   7      108.52      109.44      2.40 o 
  -4   6   7       16.17       15.74      1.10 o 
  -3   6   7      422.24      428.71      8.18 o 
  -2   6   7        1.25        1.00      0.75 o 
  -1   6   7        3.79        4.62      0.76 o 
   0   6   7       84.16       78.30      2.87 o 
   1   6   7      378.67      379.83      7.52 o 
   2   6   7        2.63        2.49      0.99 o 
   3   6   7      177.78      170.07      4.10 o 
   4   6   7        3.79        4.29      1.06 o 
   5   6   7      127.25      129.26      4.17 o 
   6   6   7       21.58       21.55      1.49 o 
   7   6   7       16.02       17.68      2.55 o 
  -8   7   7       34.66       44.26      2.61 o 
  -7   7   7        0.81        1.18      0.93 o 
  -6   7   7        9.61        6.06      1.94 o 
  -5   7   7       46.79       40.94      2.19 o 
  -4   7   7       65.83       62.42      2.69 o 
  -3   7   7       73.19       72.88      5.70 o 
  -2   7   7      178.57      203.54      5.77 o 
  -1   7   7      171.13      165.02      3.22 o 
   0   7   7      127.91      139.58      4.45 o 
   1   7   7        6.08        6.39      1.37 o 
   2   7   7      110.87      119.67      3.29 o 
   3   7   7        0.79        2.40      1.06 o 
   4   7   7       41.78       38.50      1.85 o 
   5   7   7        3.32        5.05      1.16 o 
  -6   8   7       12.17       14.88      1.73 o 
  -5   8   7       32.02       41.48      2.39 o 
  -4   8   7        0.45        0.60      1.22 o 
  -3   8   7       12.57       14.73      1.66 o 
  -2   8   7        9.55        7.58      1.43 o 
  -1   8   7       35.25       31.70      2.18 o 
   0   8   7        0.07       -0.75      1.18 o 
   1   8   7        0.33        2.05      1.28 o 
   2   8   7        3.14        5.66      1.44 o 
 -12   0   8        0.27       -2.34      1.61 o 
 -10   0   8        0.98        1.02      1.51 o 
  -8   0   8     3111.63     3232.87     93.81 o 
  -6   0   8      749.66      745.39     22.79 o 
  -4   0   8      504.56      512.68     15.88 o 
  -2   0   8      315.55      402.15     12.64 o 
   0   0   8      761.43      844.87     16.39 o 
   2   0   8     1302.75     1312.28     38.93 o 
   4   0   8      132.60      133.52      5.63 o 
   6   0   8       51.51       63.85      6.03 o 
   8   0   8      105.64      109.00      5.61 o 
 -13   1   8       66.07       82.78      2.88 o 
 -12   1   8       24.02       21.37      2.09 o 
 -11   1   8        0.84        0.25      0.91 o 
 -10   1   8      146.31      146.29      7.62 o 
  -9   1   8      331.21      338.33      7.35 o 
  -8   1   8        1.52        2.49      0.67 o 
  -7   1   8       59.54       51.73      1.75 o 
  -6   1   8        7.55        5.21      0.91 o 
  -5   1   8      139.70      114.98      3.27 o 
  -4   1   8       64.17       71.91      2.32 o 
  -3   1   8     1039.40     1113.74     23.25 o 
  -2   1   8      414.27      476.10     10.44 o 
  -1   1   8     3307.54     3434.09     53.73 o 
   0   1   8      485.18      451.42      6.46 o 
   1   1   8       56.40       76.12      1.86 o 
   2   1   8        8.76       12.78      1.86 o 
   3   1   8      158.99      151.00      4.25 o 
   4   1   8       40.83       34.47      1.32 o 
   5   1   8       61.57       62.56      2.53 o 
   6   1   8       60.85       57.03      1.95 o 
   7   1   8       63.69       60.09      2.12 o 
   8   1   8       43.42       52.16      2.05 o 
   9   1   8        0.48        1.61      1.71 o 
 -13   2   8        0.25       -1.10      1.05 o 
 -12   2   8        6.75        5.82      1.15 o 
 -11   2   8        2.36        0.35      1.03 o 
 -10   2   8      616.10      621.53     12.33 o 
  -9   2   8       82.36       84.96      2.54 o 
  -8   2   8        3.14        3.66      0.70 o 
  -7   2   8       17.29       13.35      0.84 o 
  -6   2   8      541.20      541.24      7.55 o 
  -5   2   8        3.38        4.08      0.52 o 
  -4   2   8        0.51        2.34      0.65 o 
  -3   2   8        5.58        5.60      0.72 o 
  -2   2   8      586.08      549.14      9.79 o 
  -1   2   8      120.07      101.72      2.02 o 
   0   2   8      666.32      668.04      9.77 o 
   1   2   8      472.94      475.89      7.12 o 
   2   2   8        8.01        9.46      0.66 o 
   3   2   8       35.76       34.41      1.39 o 
   4   2   8      190.47      147.52      4.24 o 
   5   2   8        1.68        1.46      0.83 o 
   6   2   8        0.46       -0.09      0.63 o 
   7   2   8      417.64      442.34     10.63 o 
   8   2   8        6.58        6.24      1.19 o 
   9   2   8       24.45       27.50      1.65 o 
 -12   3   8      100.07      108.99      3.28 o 
 -11   3   8       87.64       90.73      2.84 o 
 -10   3   8       10.14       12.12      1.25 o 
  -9   3   8      213.97      222.08      4.88 o 
  -8   3   8        4.72        4.58      0.65 o 
  -7   3   8        3.08        1.32      0.48 o 
  -6   3   8       74.83       70.27      1.54 o 
  -5   3   8      737.99      776.27     10.56 o 
  -4   3   8      544.86      576.52     10.10 o 
  -3   3   8      229.07      245.02      4.21 o 
  -2   3   8      525.58      536.92      8.37 o 
  -1   3   8        3.34        3.95      0.51 o 
   0   3   8       41.48       50.85      1.56 o 
   1   3   8       21.27       26.06      1.00 o 
   2   3   8      243.28      232.34      3.47 o 
   3   3   8       42.26       42.52      1.20 o 
   4   3   8      102.25       96.57      2.21 o 
   5   3   8        3.68        0.60      1.03 o 
   6   3   8       38.55       40.26      3.28 o 
   7   3   8       23.04       21.55      1.89 o 
   8   3   8       93.58       96.48      3.74 o 
   9   3   8       13.79       16.70      2.27 o 
 -12   4   8        4.33        2.91      1.14 o 
 -11   4   8        3.15        4.52      1.12 o 
 -10   4   8        0.99       -1.38      0.92 o 
  -9   4   8       76.34       78.23      2.44 o 
  -8   4   8        0.80        1.21      0.66 o 
  -7   4   8      512.57      507.34      7.27 o 
  -6   4   8       26.57       22.67      0.91 o 
  -5   4   8       48.14       44.89      1.34 o 
  -4   4   8       40.06       34.52      1.02 o 
  -3   4   8       13.04       10.55      0.67 o 
  -2   4   8       32.62       39.38      1.22 o 
  -1   4   8      312.52      308.37      4.45 o 
   0   4   8      184.05      175.63      3.70 o 
   1   4   8        2.76        5.34      0.83 o 
   2   4   8        0.04        0.43      0.70 o 
   3   4   8       64.14       64.72      2.07 o 
   4   4   8       27.55       25.88      1.85 o 
   5   4   8        5.85        6.60      1.01 o 
   6   4   8      151.02      156.24      4.03 o 
   7   4   8        1.18       -0.29      1.32 o 
   8   4   8       14.06       13.54      1.81 o 
 -11   5   8       60.34       68.16      3.08 o 
 -10   5   8       55.98       46.49      6.40 o 
  -9   5   8       13.92       13.83      1.78 o 
  -8   5   8       98.36       92.46      2.87 o 
  -7   5   8       49.46       41.06      2.29 o 
  -6   5   8        0.00       -0.53      0.56 o 
  -5   5   8       64.58       57.95      1.41 o 
  -4   5   8       54.68       56.98      1.37 o 
  -3   5   8      224.50      237.12      4.20 o 
  -2   5   8      170.97      161.67      3.71 o 
  -1   5   8      107.40      100.06      2.21 o 
   0   5   8      124.13      113.17      2.41 o 
   1   5   8       39.14       39.97      1.66 o 
   2   5   8        0.04       -0.20      0.79 o 
   3   5   8       29.78       33.92      1.59 o 
   4   5   8      103.44      114.90      3.15 o 
   5   5   8       25.10       23.85      1.45 o 
   6   5   8        3.71        4.84      1.26 o 
   7   5   8        0.24        0.09      1.31 o 
  -9   6   8       67.82       76.84      2.48 o 
  -8   6   8       17.51       23.43      1.23 o 
  -7   6   8       52.40       49.04      1.63 o 
  -6   6   8       66.74       63.47      2.07 o 
  -5   6   8       67.34       59.10      1.66 o 
  -4   6   8       21.28       13.94      2.32 o 
  -3   6   8        1.52        0.98      0.74 o 
  -2   6   8       91.15       99.40      2.81 o 
  -1   6   8       86.03       75.50      3.87 o 
   0   6   8        1.05        1.73      0.77 o 
   1   6   8        0.82       -0.53      0.97 o 
   2   6   8       72.54       75.40      2.49 o 
   3   6   8       75.20       70.17      2.43 o 
   4   6   8        2.84        3.27      1.09 o 
   5   6   8       26.03       19.52      2.05 o 
   6   6   8       13.71       13.79      1.33 o 
  -8   7   8        0.08        0.92      0.98 o 
  -7   7   8       16.91       19.93      1.74 o 
  -6   7   8       48.14       44.75      2.83 o 
  -5   7   8        8.07       12.39      1.57 o 
  -4   7   8       23.53       21.44      1.75 o 
  -3   7   8       70.23       75.23      3.07 o 
  -2   7   8      141.12      130.72      4.14 o 
  -1   7   8        6.80        3.84      1.27 o 
   0   7   8      153.76      145.99      3.04 o 
   1   7   8        1.31        2.41      0.79 o 
   2   7   8       17.62       16.92      1.39 o 
   3   7   8       12.95       15.06      1.52 o 
   4   7   8       10.26        9.37      1.25 o 
  -5   8   8       19.95       15.68      1.74 o 
  -4   8   8       11.60       13.27      1.79 o 
  -3   8   8        5.08        3.25      1.52 o 
  -2   8   8        4.77        4.53      1.83 o 
  -1   8   8        1.54        3.09      1.41 o 
   0   8   8       23.76       31.94      2.19 o 
   1   8   8        0.35        1.14      1.30 o 
 -13   0   9       10.63       12.00      2.29 o 
 -11   0   9      164.23      200.45      8.28 o 
  -9   0   9     1436.67     1453.90     43.57 o 
  -7   0   9      251.50      241.05      8.64 o 
  -5   0   9        1.64        1.40      1.04 o 
  -3   0   9     3290.42     3403.47     97.97 o 
  -1   0   9     5288.16     5656.40    161.90 o 
   1   0   9      353.78      364.88      7.72 o 
   3   0   9      105.04       87.06      4.28 o 
   5   0   9       13.01       15.78      1.31 o 
   7   0   9      124.50      126.23      6.06 o 
   9   0   9        0.61       -2.18      1.52 o 
 -13   1   9       24.16       26.45      1.72 o 
 -12   1   9       94.42      102.33      3.15 o 
 -11   1   9        4.22        2.65      1.03 o 
 -10   1   9       40.68       38.17      1.78 o 
  -9   1   9       25.79       25.89      1.44 o 
  -8   1   9      230.06      234.13      6.12 o 
  -7   1   9      647.23      674.83     14.90 o 
  -6   1   9      653.37      668.64     14.65 o 
  -5   1   9        4.91        3.77      0.85 o 
  -4   1   9      897.20      964.26     20.42 o 
  -3   1   9       36.00       31.96      5.82 o 
  -2   1   9       68.21       56.47      3.99 o 
  -1   1   9      408.48      395.92      6.91 o 
   0   1   9        0.79       -0.21      0.49 o 
   1   1   9       89.93       77.11      1.95 o 
   2   1   9      496.82      517.22     11.69 o 
   3   1   9      163.61      161.34      8.18 o 
   4   1   9      365.36      368.28      8.92 o 
   5   1   9        9.84       10.47      2.48 o 
   6   1   9       15.26       17.62      1.24 o 
   7   1   9        2.35        3.95      1.61 o 
   8   1   9       10.61        8.70      1.36 o 
   9   1   9        1.27        2.94      1.27 o 
 -12   2   9       20.89       25.02      2.00 o 
 -11   2   9       55.43       57.35      2.26 o 
 -10   2   9       17.87       14.15      1.80 o 
  -9   2   9        2.81        5.88      1.84 o 
  -8   2   9        0.29        0.15      0.60 o 
  -7   2   9      243.06      238.52      4.97 o 
  -6   2   9       15.48       16.70      0.87 o 
  -5   2   9        8.34        8.42      1.01 o 
  -4   2   9       95.15       89.04      2.27 o 
  -3   2   9        8.25        4.48      0.73 o 
  -2   2   9      426.62      382.59      7.14 o 
  -1   2   9      284.49      291.56      4.68 o 
   0   2   9      286.04      300.31      4.83 o 
   1   2   9       33.65       27.17      0.96 o 
   2   2   9       45.01       56.70      1.63 o 
   3   2   9       22.50       15.00      3.78 o 
   4   2   9      241.63      238.59      9.23 o 
   5   2   9        3.07        1.89      1.47 o 
   6   2   9       54.11       43.90      2.16 o 
   7   2   9       10.26       11.68      1.23 o 
   8   2   9        0.03        1.72      1.03 o 
 -12   3   9       22.65       25.23      1.63 o 
 -11   3   9       64.11       62.94      2.37 o 
 -10   3   9       13.34       16.03      1.37 o 
  -9   3   9       30.76       32.33      1.35 o 
  -8   3   9       56.98       57.77      1.47 o 
  -7   3   9      184.02      177.79      3.03 o 
  -6   3   9      440.63      413.18      6.02 o 
  -5   3   9       81.69       83.34      2.12 o 
  -4   3   9       99.19      112.18      2.35 o 
  -3   3   9       21.87       22.96      0.98 o 
  -2   3   9        0.83        1.75      0.59 o 
  -1   3   9       58.99       56.72      1.32 o 
   0   3   9       47.83       47.68      1.20 o 
   1   3   9       95.78       87.22      2.01 o 
   2   3   9        3.99        5.38      0.74 o 
   3   3   9        3.45        4.36      0.54 o 
   4   3   9        0.59        1.79      0.82 o 
   5   3   9      139.15      132.99      5.90 o 
   6   3   9       31.69       33.16      1.98 o 
   7   3   9        0.00       -0.47      1.25 o 
   8   3   9       38.74       38.03      2.38 o 
 -11   4   9        7.85        9.60      1.24 o 
 -10   4   9       86.37       99.07      2.94 o 
  -9   4   9      150.77      146.73      3.13 o 
  -8   4   9        1.79        2.63      0.65 o 
  -7   4   9        5.31        4.74      0.68 o 
  -6   4   9        5.85        5.22      0.63 o 
  -5   4   9       12.37       12.83      0.74 o 
  -4   4   9      229.56      223.92      3.56 o 
  -3   4   9        0.85       -0.13      0.62 o 
  -2   4   9      549.88      564.76     12.81 o 
  -1   4   9       39.51       39.97      1.59 o 
   0   4   9      328.30      341.62      4.94 o 
   1   4   9      190.50      195.36      4.40 o 
   2   4   9       24.48       20.27      1.29 o 
   3   4   9        9.59       11.44      1.39 o 
   4   4   9        0.24        1.05      1.05 o 
   5   4   9       11.24       12.55      1.26 o 
   6   4   9       14.17       23.82      1.50 o 
   7   4   9        6.48        3.27      1.52 o 
 -10   5   9       92.86      100.75      2.98 o 
  -9   5   9       23.29       22.56      1.41 o 
  -8   5   9        0.61        0.20      0.71 o 
  -7   5   9      150.27      165.90      2.98 o 
  -6   5   9       31.66       31.95      1.24 o 
  -5   5   9       47.40       43.22      1.23 o 
  -4   5   9       16.69       18.24      0.97 o 
  -3   5   9      145.68      140.62      3.41 o 
  -2   5   9        0.15        1.23      0.95 o 
  -1   5   9        3.57        4.29      0.75 o 
   0   5   9       24.07       26.55      1.52 o 
   1   5   9       57.62       62.18      2.17 o 
   2   5   9        1.86        1.32      0.90 o 
   3   5   9      214.00      214.82      4.92 o 
   4   5   9        1.52        0.67      0.97 o 
   5   5   9       94.37       97.36      2.96 o 
   6   5   9        2.42        2.32      1.27 o 
  -9   6   9        4.36        2.89      1.13 o 
  -8   6   9       52.48       50.93      1.73 o 
  -7   6   9       36.05       34.66      3.55 o 
  -6   6   9        1.10        1.77      0.71 o 
  -5   6   9       41.10       44.42      2.91 o 
  -4   6   9       70.55       68.52      2.76 o 
  -3   6   9       22.41       27.02      1.47 o 
  -2   6   9      106.27      107.48      2.96 o 
  -1   6   9        0.43       -0.56      0.73 o 
   0   6   9      141.86      140.08      2.93 o 
   1   6   9       10.75        8.30      1.34 o 
   2   6   9       84.30       82.49      2.68 o 
   3   6   9       21.75       30.69      1.82 o 
   4   6   9        0.00       -1.60      1.06 o 
   5   6   9       10.57       12.62      1.59 o 
  -7   7   9       10.02        6.48      2.12 o 
  -6   7   9       38.25       46.31      2.92 o 
  -5   7   9       98.84      102.95      3.72 o 
  -4   7   9        1.29        0.69      1.16 o 
  -3   7   9        6.40        5.29      0.92 o 
  -2   7   9       11.79       12.45      1.75 o 
  -1   7   9       23.17       21.07      1.19 o 
   0   7   9        0.17        0.25      0.81 o 
   1   7   9       10.09       12.38      1.13 o 
   2   7   9        3.44        2.42      1.09 o 
   3   7   9       12.88       12.27      1.34 o 
  -3   8   9        9.74       11.66      1.60 o 
  -2   8   9        0.10        0.11      1.20 o 
  -1   8   9       20.56       27.22      2.14 o 
 -12   0  10      412.99      412.15     14.81 o 
 -10   0  10      193.74      187.74      7.76 o 
  -8   0  10       23.40       16.50      2.08 o 
  -6   0  10      305.50      264.32      9.27 o 
  -4   0  10      176.89      172.52      6.46 o 
  -2   0  10     2151.23     2301.90     66.90 o 
   0   0  10      703.73      679.39     13.58 o 
   2   0  10       55.83       54.14      3.31 o 
   4   0  10      583.17      567.30     18.50 o 
   6   0  10        1.29       -0.14      1.61 o 
   8   0  10        0.06        0.80      1.75 o 
 -12   1  10        1.43       -0.25      1.21 o 
 -11   1  10       16.85       16.47      1.75 o 
 -10   1  10        4.15        2.93      1.94 o 
  -9   1  10       30.64       28.29      1.85 o 
  -8   1  10      312.34      291.05      7.33 o 
  -7   1  10        7.23        7.29      1.12 o 
  -6   1  10        7.32        5.41      1.55 o 
  -5   1  10       11.17       10.17      1.10 o 
  -4   1  10      361.38      352.91      8.22 o 
  -3   1  10       49.15       56.86      3.41 o 
  -2   1  10        1.47        1.02      0.95 o 
  -1   1  10      207.94      218.78      4.23 o 
   0   1  10       11.17       11.21      0.87 o 
   1   1  10      239.09      246.21      5.04 o 
   2   1  10       19.40       20.85      1.08 o 
   3   1  10        7.65       12.31      1.37 o 
   4   1  10        9.26       13.31      1.46 o 
   5   1  10      104.01      102.11      3.62 o 
   6   1  10       13.92       11.10      1.18 o 
   7   1  10       70.22       71.57      2.45 o 
   8   1  10        1.24        1.30      1.29 o 
 -12   2  10       38.49       41.25      3.67 o 
 -11   2  10       40.16       41.32      1.96 o 
 -10   2  10       34.12       39.07      1.86 o 
  -9   2  10       74.02       68.95      1.90 o 
  -8   2  10        1.25        0.72      0.68 o 
  -7   2  10      111.89      115.74      3.90 o 
  -6   2  10       20.69       16.93      1.30 o 
  -5   2  10      120.41      101.51      3.15 o 
  -4   2  10      127.55      127.18      3.64 o 
  -3   2  10       87.34       73.30      2.50 o 
  -2   2  10      221.61      233.44      5.78 o 
  -1   2  10      147.90      155.05      3.26 o 
   0   2  10        0.49       -0.27      0.65 o 
   1   2  10        0.50        1.96      0.63 o 
   2   2  10      110.82      101.19      2.42 o 
   3   2  10       16.40       16.70      1.02 o 
   4   2  10        0.47        1.83      1.52 o 
   5   2  10      101.07      103.66      5.52 o 
   6   2  10      165.14      161.86      5.30 o 
   7   2  10       10.43       14.36      1.29 o 
   8   2  10       28.33       31.74      2.30 o 
 -12   3  10       35.90       40.00      2.02 o 
 -11   3  10       27.53       32.09      1.80 o 
 -10   3  10      200.65      205.86      4.82 o 
  -9   3  10       23.29       26.89      1.26 o 
  -8   3  10       23.55       23.40      1.37 o 
  -7   3  10       91.16       85.54      1.86 o 
  -6   3  10      209.90      194.62      3.25 o 
  -5   3  10        0.79        2.48      0.64 o 
  -4   3  10       15.67       15.63      0.89 o 
  -3   3  10       86.69       91.76      2.10 o 
  -2   3  10      329.01      323.70      5.48 o 
  -1   3  10      118.98      115.62      2.15 o 
   0   3  10      371.92      322.68      9.25 o 
   1   3  10      151.79      154.79      4.24 o 
   2   3  10      144.06      142.00      2.94 o 
   3   3  10        2.71        2.94      0.57 o 
   4   3  10        2.68        2.56      1.97 o 
   5   3  10       60.10       56.78      2.63 o 
   6   3  10       19.17       22.66      1.82 o 
   7   3  10        9.79        6.40      1.47 o 
 -11   4  10       58.76       65.01      2.44 o 
 -10   4  10      112.97      115.68      3.26 o 
  -9   4  10        3.24        4.41      0.79 o 
  -8   4  10      197.44      207.47      3.55 o 
  -7   4  10       25.05       27.21      1.38 o 
  -6   4  10       39.37       35.43      1.29 o 
  -5   4  10      158.33      136.25      2.49 o 
  -4   4  10      274.23      262.48      9.74 o 
  -3   4  10      256.29      238.59      8.12 o 
  -2   4  10      157.29      157.71      5.57 o 
  -1   4  10        0.36       -0.03      0.56 o 
   0   4  10       49.61       56.00      1.65 o 
   1   4  10       39.91       42.09      1.82 o 
   2   4  10       69.56       66.74      2.27 o 
   3   4  10       76.81       73.88      4.11 o 
   4   4  10       25.94       22.70      1.47 o 
   5   4  10       58.30       62.18      2.30 o 
   6   4  10       16.65       19.57      1.47 o 
   7   4  10       32.17       28.94      3.44 o 
 -10   5  10       12.74       15.01      2.14 o 
  -9   5  10        1.33        2.94      0.84 o 
  -8   5  10       12.24       15.29      1.35 o 
  -7   5  10        3.25        2.32      0.69 o 
  -6   5  10       28.86       28.42      1.07 o 
  -5   5  10       11.86       12.18      1.36 o 
  -4   5  10       12.42       10.16      1.02 o 
  -3   5  10        2.88        2.84      0.86 o 
  -2   5  10        4.91        5.18      0.94 o 
  -1   5  10      199.37      212.51      4.25 o 
   0   5  10      105.68      108.10      2.73 o 
   1   5  10       23.87       25.90      1.81 o 
   2   5  10      141.35      135.54      3.60 o 
   3   5  10       42.23       46.27      2.02 o 
   4   5  10        1.07        0.28      0.99 o 
   5   5  10        7.05        9.73      1.28 o 
   6   5  10       42.94       50.37      5.72 o 
  -9   6  10       43.02       49.66      2.04 o 
  -8   6  10        9.76        9.02      1.19 o 
  -7   6  10       28.95       33.70      1.66 o 
  -6   6  10      106.56      134.90      3.49 o 
  -5   6  10       34.44       37.51      1.72 o 
  -4   6  10        5.50        5.40      1.00 o 
  -3   6  10       10.95       12.40      1.17 o 
  -2   6  10       46.19       55.87      2.11 o 
  -1   6  10        7.12        8.57      0.94 o 
   0   6  10        4.11        3.57      0.84 o 
   1   6  10        8.87       11.51      0.99 o 
   2   6  10        9.64       14.13      1.36 o 
   3   6  10        1.08        1.55      1.03 o 
   4   6  10       34.20       37.97      1.90 o 
  -6   7  10        3.60        3.82      1.48 o 
  -5   7  10        1.75        3.20      1.65 o 
  -4   7  10        1.59        2.89      1.35 o 
  -3   7  10        4.42        3.72      1.35 o 
  -2   7  10        2.62        2.58      1.05 o 
  -1   7  10       38.60       44.28      1.60 o 
   0   7  10       46.36       46.50      1.68 o 
   1   7  10        0.63        1.45      0.88 o 
   2   7  10        2.05        1.30      1.34 o 
 -11   0  11       50.09       48.44      3.64 o 
  -9   0  11      203.97      206.90      8.24 o 
  -7   0  11      145.05      136.24      5.77 o 
  -5   0  11       15.08       13.47      1.71 o 
  -3   0  11      163.84      150.13      5.94 o 
  -1   0  11        2.03       -1.52      1.23 o 
   1   0  11      435.00      425.18      9.07 o 
   3   0  11        5.92        3.22      1.63 o 
   5   0  11        0.00        0.03      1.47 o 
   7   0  11       15.58       16.28      2.42 o 
 -12   1  11       90.55       93.57      3.80 o 
 -11   1  11       67.35       64.80      3.01 o 
 -10   1  11        3.74        3.13      1.29 o 
  -9   1  11       93.91       94.93      6.17 o 
  -8   1  11        4.46        6.53      1.24 o 
  -7   1  11       79.86       65.58      3.82 o 
  -6   1  11       44.68       37.78      4.14 o 
  -5   1  11      162.69      136.74      8.57 o 
  -4   1  11      457.67      455.62     10.39 o 
  -3   1  11        7.23        7.93      1.09 o 
  -2   1  11       79.32       82.42      2.79 o 
  -1   1  11      110.94      108.00      2.56 o 
   0   1  11       29.87       27.97      1.25 o 
   1   1  11       39.49       38.87      2.42 o 
   2   1  11       22.65       18.20      1.07 o 
   3   1  11       46.51       39.83      3.13 o 
   4   1  11      167.97      172.34      5.15 o 
   5   1  11       29.73       27.96      1.96 o 
   6   1  11       80.31       96.11      2.88 o 
   7   1  11        0.18       -0.63      1.23 o 
 -12   2  11       10.69       14.26      2.79 o 
 -11   2  11        0.02       -0.45      1.96 o 
 -10   2  11      107.63      106.17      6.83 o 
  -9   2  11       44.99       48.70      1.83 o 
  -8   2  11      116.75      111.71      3.70 o 
  -7   2  11       64.89       59.15      3.29 o 
  -6   2  11       60.83       48.67      4.64 o 
  -5   2  11       31.69       32.35      1.72 o 
  -4   2  11       56.66       51.54      2.12 o 
  -3   2  11      162.14      153.50      4.25 o 
  -2   2  11       14.65       11.51      1.63 o 
  -1   2  11      423.61      382.76      9.82 o 
   0   2  11       38.96       37.80      1.44 o 
   1   2  11       92.55       89.37      3.30 o 
   2   2  11      174.14      161.75      3.50 o 
   3   2  11       20.20       20.51      1.34 o 
   4   2  11       79.10       76.75      4.55 o 
   5   2  11        0.64       -0.38      1.12 o 
   6   2  11       20.76       20.05      1.42 o 
   7   2  11       18.49       21.91      1.93 o 
 -11   3  11       85.63       85.30      3.67 o 
 -10   3  11      181.28      190.99      4.61 o 
  -9   3  11      266.23      250.64      8.16 o 
  -8   3  11      135.35      125.07      2.77 o 
  -7   3  11        0.43       -0.46      0.69 o 
  -6   3  11        5.93        5.09      1.08 o 
  -5   3  11      123.68      120.07      5.76 o 
  -4   3  11        4.61        3.56      0.70 o 
  -3   3  11      233.97      222.68      4.10 o 
  -2   3  11      266.20      269.82      4.78 o 
  -1   3  11        0.14        1.85      0.64 o 
   0   3  11      173.11      170.92      2.93 o 
   1   3  11       17.71       21.18      0.97 o 
   2   3  11        4.91        5.00      0.92 o 
   3   3  11       77.03       70.00      7.54 o 
   4   3  11       36.81       38.98      2.21 o 
   5   3  11        5.45        5.24      1.37 o 
   6   3  11       13.32       15.46      1.64 o 
 -11   4  11        0.48        0.94      1.37 o 
 -10   4  11       57.13       68.72      4.00 o 
  -9   4  11       51.40       55.33      2.13 o 
  -8   4  11        2.55        6.09      0.78 o 
  -7   4  11        0.55        1.37      0.66 o 
  -6   4  11      162.80      152.01      3.15 o 
  -5   4  11       37.05       37.07      1.35 o 
  -4   4  11      127.01      125.08      2.71 o 
  -3   4  11      225.90      226.91      4.21 o 
  -2   4  11       52.58       52.31      1.58 o 
  -1   4  11        1.91        0.71      0.71 o 
   0   4  11       70.14       69.75      1.92 o 
   1   4  11        4.86        4.18      0.79 o 
   2   4  11       89.28       85.09      2.70 o 
   3   4  11       49.31       46.51      2.00 o 
   4   4  11       40.49       42.56      1.97 o 
   5   4  11        2.46        1.13      1.27 o 
   6   4  11        7.22       13.75      2.77 o 
 -10   5  11        0.61       -0.12      1.43 o 
  -9   5  11       10.09       10.26      1.15 o 
  -8   5  11       27.76       32.46      1.24 o 
  -7   5  11        9.05        7.08      1.07 o 
  -6   5  11        7.09        5.13      0.81 o 
  -5   5  11       53.96       63.86      1.85 o 
  -4   5  11        0.79       -0.04      0.78 o 
  -3   5  11        5.72        5.77      0.98 o 
  -2   5  11      129.04      135.76      3.53 o 
  -1   5  11       59.79       55.77      2.21 o 
   0   5  11       50.93       48.85      1.65 o 
   1   5  11        0.16       -0.59      1.03 o 
   2   5  11       26.90       25.85      1.62 o 
   3   5  11       11.68       17.62      1.45 o 
   4   5  11       13.76       13.86      1.58 o 
   5   5  11       39.11       43.71      2.07 o 
  -8   6  11       28.11       30.71      1.70 o 
  -7   6  11       37.04       43.08      1.95 o 
  -6   6  11       11.86       13.54      1.31 o 
  -5   6  11        2.52        1.73      0.93 o 
  -4   6  11        0.33        1.34      0.96 o 
  -3   6  11       11.93       10.40      1.21 o 
  -2   6  11        2.37        1.56      1.03 o 
  -1   6  11      185.81      192.93      3.81 o 
   0   6  11        5.81        7.80      0.97 o 
   1   6  11       49.47       60.36      1.90 o 
   2   6  11        0.14       -0.49      1.14 o 
   3   6  11       69.59       73.37      2.69 o 
  -5   7  11       34.88       39.29      2.41 o 
  -4   7  11      125.09      137.17      3.71 o 
  -3   7  11       10.08        9.68      1.27 o 
  -2   7  11       69.61       80.11      2.70 o 
  -1   7  11       17.74       16.76      1.47 o 
   0   7  11        9.28       10.77      1.06 o 
 -12   0  12        3.76        4.59      1.90 o 
 -10   0  12      225.70      241.67      9.54 o 
  -8   0  12      645.66      650.02     20.87 o 
  -6   0  12      121.06      110.12      4.99 o 
  -4   0  12      255.44      205.29      7.65 o 
  -2   0  12        1.41        2.82      1.44 o 
   0   0  12      357.61      325.62      7.23 o 
   2   0  12        0.80       -0.37      0.86 o 
   4   0  12       50.45       55.99      3.78 o 
   6   0  12       96.96       97.62      5.46 o 
 -12   1  12        0.33       -1.45      1.20 o 
 -11   1  12        6.97        8.45      1.54 o 
 -10   1  12       26.74       31.10      2.09 o 
  -9   1  12       31.45       28.25      3.35 o 
  -8   1  12       37.93       36.70      2.04 o 
  -7   1  12      238.21      231.67      6.18 o 
  -6   1  12        3.46        7.25      1.14 o 
  -5   1  12      177.11      167.11      4.70 o 
  -4   1  12       37.81       40.54      1.96 o 
  -3   1  12      281.83      264.85      6.63 o 
  -2   1  12      171.68      151.00      4.31 o 
  -1   1  12      289.35      284.75      7.06 o 
   0   1  12       10.89        7.66      0.90 o 
   1   1  12       69.97       61.04      1.61 o 
   2   1  12       43.66       40.74      1.97 o 
   3   1  12       37.05       39.74      1.63 o 
   4   1  12       40.53       38.47      2.26 o 
   5   1  12       62.41       80.94      3.37 o 
   6   1  12       22.01       22.26      1.97 o 
 -11   2  12        7.14        6.84      2.09 o 
 -10   2  12      153.73      161.99      5.09 o 
  -9   2  12       62.97       60.79      5.06 o 
  -8   2  12       48.12       45.16      1.77 o 
  -7   2  12       74.98       68.40      2.72 o 
  -6   2  12        0.26       -1.08      0.89 o 
  -5   2  12       23.37       20.97      4.22 o 
  -4   2  12        2.80        1.25      1.32 o 
  -3   2  12      100.09       88.82      3.03 o 
  -2   2  12      697.73      673.04     14.89 o 
  -1   2  12        7.16        8.21      1.72 o 
   0   2  12        0.47        1.35      0.78 o 
   1   2  12        5.07        2.50      0.83 o 
   2   2  12       47.21       45.36      2.77 o 
   3   2  12       18.45       13.82      1.08 o 
   4   2  12       15.46       15.55      1.15 o 
   5   2  12       73.93       84.30      5.16 o 
   6   2  12       16.55       15.71      1.80 o 
 -11   3  12        1.98        1.38      2.10 o 
 -10   3  12      128.47      138.37      4.63 o 
  -9   3  12       67.79       75.19      3.10 o 
  -8   3  12       99.63      107.85      2.94 o 
  -7   3  12       37.41       38.69      1.63 o 
  -6   3  12      125.95      124.56      3.15 o 
  -5   3  12      321.15      307.71     15.85 o 
  -4   3  12      128.81      131.88      2.84 o 
  -3   3  12      171.47      168.21      3.38 o 
  -2   3  12        0.06        0.98      0.86 o 
  -1   3  12       66.54       62.87      1.75 o 
   0   3  12      153.78      155.91      4.75 o 
   1   3  12       35.57       36.39      1.55 o 
   2   3  12      130.79      124.00      3.25 o 
   3   3  12       36.79       39.61      2.28 o 
   4   3  12        0.01        1.00      1.20 o 
   5   3  12       55.66       49.18      2.63 o 
   6   3  12        1.59        2.98      2.04 o 
 -10   4  12        5.06        4.58      1.15 o 
  -9   4  12       55.57       61.62      2.14 o 
  -8   4  12        1.00        0.72      0.84 o 
  -7   4  12      102.38       99.72      2.46 o 
  -6   4  12        7.62       11.63      1.19 o 
  -5   4  12      102.86       97.16      4.60 o 
  -4   4  12        2.17        3.05      0.73 o 
  -3   4  12       32.46       33.41      1.32 o 
  -2   4  12       61.68       54.43      1.93 o 
  -1   4  12      226.94      236.92      4.36 o 
   0   4  12        0.61        0.68      0.76 o 
   1   4  12       17.02       11.97      1.00 o 
   2   4  12        1.52        1.42      1.14 o 
   3   4  12       11.73       13.67      1.34 o 
   4   4  12        0.00        0.72      1.30 o 
   5   4  12        1.94        2.86      1.39 o 
  -9   5  12       18.88       27.70      1.50 o 
  -8   5  12        3.07        1.60      0.77 o 
  -7   5  12       15.06       16.19      1.10 o 
  -6   5  12       75.49       80.49      2.18 o 
  -5   5  12        2.95        2.48      0.92 o 
  -4   5  12        0.54       -1.16      0.81 o 
  -3   5  12       37.83       40.42      1.82 o 
  -2   5  12       33.63       29.57      1.63 o 
  -1   5  12       76.18       72.59      2.04 o 
   0   5  12        0.19       -0.20      0.77 o 
   1   5  12        0.25        0.21      0.93 o 
   2   5  12       12.06       19.42      1.77 o 
   3   5  12       15.01       14.73      1.44 o 
   4   5  12       38.37       38.13      2.03 o 
  -7   6  12       30.33       34.52      1.83 o 
  -6   6  12        4.43        5.47      1.07 o 
  -5   6  12        7.50        4.62      1.10 o 
  -4   6  12      173.90      190.21      4.61 o 
  -3   6  12       27.00       31.61      1.74 o 
  -2   6  12       26.28       27.45      1.67 o 
  -1   6  12        0.10        1.37      0.82 o 
   0   6  12       19.67       21.95      1.28 o 
   1   6  12       14.36       16.88      1.20 o 
   2   6  12        3.39        3.73      0.93 o 
 -11   0  13       78.81       90.97      5.18 o 
  -9   0  13       60.11       53.89      3.74 o 
  -7   0  13      522.13      513.14     16.92 o 
  -5   0  13      159.25      154.23      6.37 o 
  -3   0  13      818.39      793.73     24.64 o 
  -1   0  13      296.69      291.53     10.39 o 
   1   0  13       21.34       21.03      1.46 o 
   3   0  13        8.75       12.47      1.39 o 
   5   0  13       42.79       47.81      3.78 o 
 -11   1  13        8.30        8.73      1.56 o 
 -10   1  13       67.40       75.04      3.24 o 
  -9   1  13      113.99      123.74      4.49 o 
  -8   1  13       95.09       95.49      3.48 o 
  -7   1  13        3.55        3.64      1.13 o 
  -6   1  13       60.33       62.38      2.57 o 
  -5   1  13       23.74       23.38      1.64 o 
  -4   1  13        0.25       -0.05      1.04 o 
  -3   1  13      341.75      350.65      8.49 o 
  -2   1  13      204.97      187.92      8.53 o 
  -1   1  13        2.65        4.19      1.17 o 
   0   1  13       12.69       11.38      1.17 o 
   1   1  13      186.22      179.21      3.30 o 
   2   1  13       61.43       56.70      1.66 o 
   3   1  13       49.46       44.00      3.13 o 
   4   1  13       15.83       16.09      1.27 o 
   5   1  13        0.80        0.36      1.27 o 
   6   1  13       14.12       16.09      1.84 o 
 -11   2  13        0.11        0.85      2.20 o 
 -10   2  13       23.05       20.29      1.88 o 
  -9   2  13        8.21        5.87      1.56 o 
  -8   2  13      132.35      136.29      3.47 o 
  -7   2  13        0.78        0.17      0.98 o 
  -6   2  13        1.39        1.09      1.01 o 
  -5   2  13       14.22       11.66      1.34 o 
  -4   2  13      103.74       99.56      3.36 o 
  -3   2  13        0.31        1.22      1.85 o 
  -2   2  13       70.01       69.35      3.32 o 
  -1   2  13       18.74       18.79      1.53 o 
   0   2  13       26.43       26.87      1.39 o 
   1   2  13        2.06        0.66      0.83 o 
   2   2  13       76.79       66.97      1.77 o 
   3   2  13       15.28       12.58      1.11 o 
   4   2  13       25.70       25.92      1.43 o 
   5   2  13        3.49        3.85      1.02 o 
 -10   3  13        1.19        4.17      1.39 o 
  -9   3  13        0.10        0.41      0.86 o 
  -8   3  13       29.50       31.30      1.55 o 
  -7   3  13       52.11       56.37      2.05 o 
  -6   3  13       51.99       44.17      1.77 o 
  -5   3  13      111.50      100.45      2.78 o 
  -4   3  13       66.74       70.08      2.39 o 
  -3   3  13       68.40       73.17      2.78 o 
  -2   3  13        0.56       -0.74      1.00 o 
  -1   3  13      320.14      323.05      6.18 o 
   0   3  13        6.51        9.25      1.06 o 
   1   3  13        2.32        0.73      0.86 o 
   2   3  13        0.77        1.38      0.98 o 
   3   3  13        0.27       -0.91      1.11 o 
   4   3  13        4.11        2.70      1.30 o 
   5   3  13        7.38        6.88      1.90 o 
  -9   4  13       11.75       10.37      1.18 o 
  -8   4  13       33.45       42.29      1.82 o 
  -7   4  13        0.39        0.41      0.84 o 
  -6   4  13       87.71       95.40      2.87 o 
  -5   4  13        4.13        7.30      0.89 o 
  -4   4  13       11.28        9.50      0.93 o 
  -3   4  13       30.67       32.75      1.38 o 
  -2   4  13      235.36      239.11      9.12 o 
  -1   4  13       76.63       82.55      2.23 o 
   0   4  13       53.63       57.72      1.86 o 
   1   4  13       32.16       33.80      1.46 o 
   2   4  13        0.75        3.79      1.00 o 
   3   4  13        6.10        4.94      1.51 o 
   4   4  13       65.89       78.42      3.48 o 
  -8   5  13        0.37       -0.71      0.78 o 
  -7   5  13       33.08       30.32      1.40 o 
  -6   5  13        1.33       -0.63      0.87 o 
  -5   5  13        0.62        0.11      0.92 o 
  -4   5  13        9.02        8.44      1.14 o 
  -3   5  13        3.32        3.38      1.32 o 
  -2   5  13        1.85        1.98      1.03 o 
  -1   5  13       37.44       40.59      1.58 o 
   0   5  13        4.15        4.54      0.91 o 
   1   5  13       42.66       47.51      1.77 o 
   2   5  13        0.16        0.99      0.85 o 
  -6   6  13       20.21       26.70      1.64 o 
  -5   6  13       27.20       31.32      1.75 o 
  -4   6  13      151.23      151.04      4.03 o 
  -3   6  13       31.85       36.66      1.90 o 
  -2   6  13       20.64       17.52      1.48 o 
  -1   6  13        0.04       -0.07      1.03 o 
   0   6  13       63.05       60.06      1.98 o 
 -10   0  14        8.92        4.95      2.08 o 
  -8   0  14      147.65      144.79      6.53 o 
  -6   0  14        6.77        7.59      1.75 o 
  -4   0  14       14.16       11.85      2.04 o 
  -2   0  14     1682.48     1621.43     48.35 o 
   0   0  14       35.62       37.11      2.89 o 
   2   0  14      218.39      231.05      5.88 o 
   4   0  14        0.03        2.17      2.33 o 
 -11   1  14       34.22       33.40      2.31 o 
 -10   1  14        3.07        3.41      1.49 o 
  -9   1  14        0.12        0.80      1.23 o 
  -8   1  14       16.70       10.53      1.49 o 
  -7   1  14      120.76      104.15      3.67 o 
  -6   1  14       32.61       34.20      1.99 o 
  -5   1  14       72.30       67.80      2.76 o 
  -4   1  14      113.96      110.02      4.16 o 
  -3   1  14       75.59       84.91      3.11 o 
  -2   1  14       21.00       20.84      1.67 o 
  -1   1  14        2.20        3.29      1.18 o 
   0   1  14        1.62        3.28      1.13 o 
   1   1  14        0.30       -0.26      0.86 o 
   2   1  14       13.44       16.10      1.06 o 
   3   1  14       70.41       70.16      1.96 o 
   4   1  14        0.42        1.20      1.13 o 
 -10   2  14       27.02       29.44      2.15 o 
  -9   2  14       11.98       18.06      1.33 o 
  -8   2  14        0.32        1.02      1.16 o 
  -7   2  14      101.87      101.91      3.62 o 
  -6   2  14       47.86       47.42      2.31 o 
  -5   2  14        3.98        1.66      1.03 o 
  -4   2  14        9.92        7.10      1.25 o 
  -3   2  14       24.55       26.14      1.74 o 
  -2   2  14       15.86       15.55      2.58 o 
  -1   2  14        0.80        0.78      1.15 o 
   0   2  14      250.04      245.83      5.08 o 
   1   2  14       25.88       26.15      1.47 o 
   2   2  14        3.96        5.95      1.03 o 
   3   2  14        0.84        1.29      0.76 o 
   4   2  14        5.13        3.90      1.03 o 
 -10   3  14       18.41       19.07      1.85 o 
  -9   3  14        2.09        0.98      0.93 o 
  -8   3  14       11.99       15.57      1.26 o 
  -7   3  14       43.61       39.41      1.75 o 
  -6   3  14        1.18        2.90      0.90 o 
  -5   3  14        2.91        3.26      0.92 o 
  -4   3  14       36.41       44.41      1.81 o 
  -3   3  14        3.63        3.27      1.17 o 
  -2   3  14      152.44      146.86      4.46 o 
  -1   3  14      231.10      232.05      6.22 o 
   0   3  14       10.77       10.27      1.96 o 
   1   3  14        6.18        9.56      1.38 o 
   2   3  14        0.00       -0.62      0.93 o 
   3   3  14        0.93       -0.71      0.92 o 
  -9   4  14       29.52       34.73      1.79 o 
  -8   4  14        0.41        0.30      1.21 o 
  -7   4  14       22.18       27.01      1.53 o 
  -6   4  14        8.51        8.40      1.04 o 
  -5   4  14       28.53       23.75      1.44 o 
  -4   4  14        5.30        3.48      0.94 o 
  -3   4  14        2.73        1.08      0.94 o 
  -2   4  14       12.51       13.83      1.36 o 
  -1   4  14      119.95      128.25      4.43 o 
   0   4  14        5.99        6.96      1.15 o 
   1   4  14       40.69       45.71      2.93 o 
   2   4  14        5.21        6.86      1.16 o 
  -7   5  14        1.17        0.65      0.97 o 
  -6   5  14       12.63       17.29      1.41 o 
  -5   5  14       27.18       26.66      1.64 o 
  -4   5  14       36.26       45.79      2.07 o 
  -3   5  14       24.85       28.27      1.70 o 
  -2   5  14        6.32        7.99      1.38 o 
  -1   5  14       41.45       45.25      2.12 o 
   0   5  14        5.67        3.78      1.14 o 
   1   5  14       31.65       35.38      1.61 o 
  -9   0  15       65.54       75.96      4.62 o 
  -7   0  15        0.17        1.06      1.59 o 
  -5   0  15       95.81       92.86      4.76 o 
  -3   0  15       10.19        7.84      2.01 o 
  -1   0  15        5.98        2.48      1.58 o 
   1   0  15       49.37       54.43      2.39 o 
   3   0  15       71.75       63.51      2.77 o 
 -10   1  15        9.43       11.14      1.63 o 
  -9   1  15       14.43       17.92      1.89 o 
  -8   1  15       28.09       27.93      2.02 o 
  -7   1  15      133.28      122.66      4.15 o 
  -6   1  15       34.95       37.25      5.34 o 
  -5   1  15        1.95        2.34      1.59 o 
  -4   1  15       14.16       14.39      1.51 o 
  -3   1  15       37.46       35.68      2.06 o 
  -2   1  15       88.03       81.53      3.17 o 
  -1   1  15        4.06        3.65      1.20 o 
   0   1  15       20.98       19.69      1.69 o 
   1   1  15        2.63        1.13      0.94 o 
   2   1  15       33.14       39.55      1.49 o 
   3   1  15        1.47        2.62      0.84 o 
  -9   2  15       18.37       19.01      1.41 o 
  -8   2  15       22.18       20.41      3.90 o 
  -7   2  15       12.84       11.76      1.51 o 
  -6   2  15       25.56       23.67      1.79 o 
  -5   2  15        3.61        4.72      1.21 o 
  -4   2  15        0.12        0.52      1.19 o 
  -3   2  15        2.03        3.56      1.20 o 
  -2   2  15       12.35       10.64      1.45 o 
  -1   2  15      127.29      130.52      4.24 o 
   0   2  15        1.80        1.56      0.92 o 
   1   2  15        0.04        1.11      0.94 o 
   2   2  15       15.03       12.35      1.25 o 
   3   2  15        0.70        1.31      1.01 o 
  -9   3  15        0.28        0.59      1.39 o 
  -8   3  15        7.92        5.15      1.04 o 
  -7   3  15       10.36       11.71      1.20 o 
  -6   3  15        3.50        2.39      0.94 o 
  -5   3  15      108.82      121.06      3.30 o 
  -4   3  15       90.40       93.26      3.41 o 
  -3   3  15        0.97        0.22      1.12 o 
  -2   3  15       52.92       55.98      2.55 o 
  -1   3  15       14.86       16.84      1.60 o 
   0   3  15       86.72       86.51      3.22 o 
   1   3  15       96.30      100.22      3.62 o 
   2   3  15        4.58        3.77      1.28 o 
  -7   4  15       30.28       33.18      1.70 o 
  -6   4  15       17.52       17.63      1.33 o 
  -5   4  15       34.71       33.73      1.71 o 
  -4   4  15       17.76       16.21      1.66 o 
  -3   4  15       11.05       12.73      1.59 o 
  -2   4  15        9.64       11.35      1.64 o 
  -1   4  15        0.02        0.57      1.28 o 
   0   4  15       27.06       29.76      2.68 o 
   1   4  15       22.21       27.68      1.72 o 
  -5   5  15       21.58       22.40      1.61 o 
  -4   5  15       10.19       12.50      1.58 o 
  -3   5  15        1.72       -0.05      0.99 o 
  -2   5  15        0.97        2.63      1.17 o 
  -8   0  16       33.94       23.50      2.81 o 
  -6   0  16       36.52       42.45      3.27 o 
  -4   0  16       30.54       32.90      2.94 o 
  -2   0  16       21.07       24.70      2.65 o 
   0   0  16        0.10       -0.66      1.52 o 
   2   0  16        0.01       -0.63      1.13 o 
  -9   1  16       67.83       70.47      3.20 o 
  -8   1  16        1.27        0.74      1.24 o 
  -7   1  16       32.15       28.94      2.07 o 
  -6   1  16        0.16       -0.29      1.04 o 
  -5   1  16        1.78        1.12      1.62 o 
  -4   1  16        3.58        1.29      1.16 o 
  -3   1  16       11.74        8.78      1.38 o 
  -2   1  16       55.48       51.44      2.54 o 
  -1   1  16        0.42        0.05      1.16 o 
   0   1  16        5.36        4.47      1.29 o 
   1   1  16        3.03        3.37      1.03 o 
   2   1  16       14.28       11.93      1.28 o 
  -8   2  16       13.53       15.85      2.15 o 
  -7   2  16       62.73       56.99      2.75 o 
  -6   2  16        1.85        2.64      1.20 o 
  -5   2  16       29.67       29.54      1.98 o 
  -4   2  16       79.60       73.59      3.05 o 
  -3   2  16        1.41        0.24      1.11 o 
  -2   2  16       13.50        9.77      1.45 o 
  -1   2  16       27.28       31.45      2.09 o 
   0   2  16        0.02       -0.27      1.17 o 
   1   2  16       11.93       13.20      1.26 o 
  -7   3  16        8.98       10.49      1.19 o 
  -6   3  16        0.14        0.47      0.91 o 
  -5   3  16       57.83       55.69      2.17 o 
  -4   3  16        0.32        1.39      1.21 o 
  -3   3  16        0.07       -0.44      1.14 o 
  -2   3  16       20.89       21.58      2.40 o 
  -1   3  16        3.40        3.98      2.15 o 
   0   3  16       24.82       24.59      3.03 o 
  -5   4  16       32.68       33.50      2.21 o 
  -4   4  16        0.75        0.55      1.18 o 
  -3   4  16        4.47        2.13      1.27 o 
  -2   4  16        2.64        3.50      1.47 o 
  -7   0  17      126.14      132.95      6.48 o 
  -5   0  17       42.64       46.24      3.50 o 
  -3   0  17       11.25        7.88      2.04 o 
  -1   0  17        0.33        2.44      1.82 o 
  -7   1  17        1.15        0.52      1.22 o 
  -6   1  17        7.59        7.04      1.37 o 
  -5   1  17       37.62       43.61      4.11 o 
  -4   1  17       70.74       70.25      3.09 o 
  -3   1  17        0.67        2.58      1.24 o 
  -2   1  17       56.72       60.10      3.70 o 
  -1   1  17        0.37        0.33      1.20 o 
   0   1  17        0.00       -0.28      1.16 o 
  -7   2  17       13.02       15.81      1.73 o 
  -6   2  17        0.24        0.48      1.22 o 
  -5   2  17        0.03        0.59      1.21 o 
  -4   2  17       24.53       26.82      1.98 o 
  -3   2  17        3.41        3.18      1.85 o 
  -2   2  17       53.48       58.77      2.80 o 
  -1   2  17        2.71        3.73      1.29 o 
  -4   3  17        4.32        3.67      1.07 o 
  -3   3  17       56.39       66.83      3.00 o 
  -4   0  18      195.06      195.21      8.35 o 
                                                 
